# Supplementary material for: Juvenile zebrafish (Danio rerio) are able to recover from lordosis
Source: Sci Rep. 2022 Dec 13;12:21533. doi: 10.1038/s41598-022-26112-2 (PMC9748118; doi:10.1038/s41598-022-26112-2)
Supplement: Supplementary file 1 — Supplementary Information 1. [file 41598_2022_26112_MOESM1_ESM.xlsx]

## Sheet: p value<0.01
Gene name	padj
ggact.2	0.00147015
LOC101885752	0.000697491
egr2a	0.000532646
jdp2b	0.00272134
LOC103910027	3.13124e-08
fosab	0.00382264
si:dkey-124l13.1	4.56941e-05
sox19a	2.09679e-12
npas4a	0.00298716
LOC110437733	3.11516e-09
mhc1lla	2.71065e-10
LOC110439483	0.00543846
LOC101885311	0.0022265
ftr80	0.00262361
LOC101886691	0.000476006
LOC100330348	6.27203e-10
vwa10.2	1.9137e-13
si:dkey-7i4.24	0.00281843
swsap1	4.07561e-05
cxcl8b.1	0.00321205
si:dkey-17e16.17	4.76739e-09
si:dkey-95h12.1	6.4705e-13
btg2	0.00353458
LOC101883283	0.00933086
egr3	0.00882867
LOC100151165	0.00827782
gbgt1l2	0.00564913
tor1l3	0.00379558
LOC103910167	0.0053255
irgf4	0.00670417
si:dkey-77f5.10	0.0014544
LOC100334758	4.31757e-06
hsp70l	0.00759777
sik1	2.47732e-09
vwa10.1	2.74759e-14
crp7	2.22806e-05
LOC103910973	0.00151283
LOC101882153	0.00708117
LOC799914	1.01438e-08
cish	0.0063642
nos2b	0.000165182
zgc:77112	0.000336619
edn2	3.98553e-05
gata2b	0.000994716
LOC110438218	0.000113835
cnot7	0.000174747
hsp70.1	0.00374241
LOC108179090	0.003524
serpinh1b	4.49345e-06
LOC100331484	0.00231183
ahrrb	0.000450744
cep135	0.000153238
ccl19b	0.00407105
LOC101884821	4.32817e-06
hmgb3a	1.20936e-15
cebpb	0.00443312
zgc:114104	1.01945e-05
slc6a11a	1.36143e-06
lcat	0.00494422
mdm1	0.000175317
htr1e	0.00164078
si:ch73-74h11.1	0.00451733
cpt1cb	0.000153238
si:dkey-97o5.1	3.11516e-09
jac1	1.23859e-05
LOC100333187	0.00343462
si:ch73-335l21.4	0.0049001
dusp1	0.000842978
mks1	0.00319838
ints6	6.4705e-13
adgrb1b	0.000679392
casp8l1	0.00170825
rasd1	0.00066696
LOC101887000	7.14341e-09
si:ch211-254c8.2	0.00233495
btr04	1.84635e-05
ikzf1	0.000555868
mcm5	0.00145822
LOC110437784	0.000172651
wu:fi04e12	2.49002e-09
ccl27a	0.000450041
mfsd7	0.00761388
stx11b.1	5.73163e-05
si:ch211-108p6.4	0.00870106
mcm9	0.000143554
zgc:174972	6.00731e-07
stard14	0.00925196
LOC101883546	4.50279e-05
nkx3-1	2.88998e-05
si:ch73-56d11.3	0.00103304
si:dkey-32n7.7	8.17183e-05
sec23b	0.000948981
cyldb	4.09425e-05
prdm15	0.000779469
nfe2l2b	0.00272134
syne2a	0.00106422
dgkzb	9.66071e-05
si:ch73-306e8.2	0.0053255
rhbg	0.00272134
hcfc2	1.53333e-08
si:rp71-1h20.3	6.48532e-05
alox5a	0.00596981
alg1	4.35361e-07
ptger2a	0.00086798
pdcd4b	4.56941e-05
top1	0.000186289
dnajb1a	2.31605e-05
si:ch211-160f23.5	0.00152379
LOC100334619	4.00123e-05
LOC798290	0.00114976
zgc:92594	0.00114369
mcm2	0.00368625
dnaja1	0.00412454
LOC108181166	0.00448506
lrwd1	0.00691918
zgc:153920	0.00882867
mlec	5.12847e-06
ccr6b	0.00607038
slc5a3b	0.00518047
mre11a	4.60601e-05
nasp	0.0029505
ssrp1a	0.00216941
LOC110438009	0.00298721
pfkfb2a	0.0065639
ippk	6.45876e-05
si:ch211-151h10.2	0.000767278
ssh2a	0.00363555
gnpnat1	0.00788809
aep1	2.30873e-06
zgc:136930	5.33049e-05
mcm6	0.00178977
sox9b	0.000707852
LOC108179043	0.00895063
orc6	0.0012841
ube2t	0.00988346
ankle2	4.56941e-05
zgc:158773	6.32978e-05
psat1	0.00352292
tram1	0.00303714
csad	0.000109489
mcm3	0.00571537
gpr180	0.00303714
slc35c2	0.00392984
txndc11	0.000877231
pold2	7.37971e-05
taf5	5.29702e-06
nfyal	6.36889e-05
zdhhc16b	2.36956e-05
zgc:171572	0.00121109
uhrf1	0.000103891
LOC100329789	0.008495
zgc:153929	0.00696121
ylpm1	2.69714e-06
hmgb1a	0.00269307
LOC101886350	0.00129616
LOC100148950	0.00104413
gldc	0.0013794
pdp1	0.00359624
arfgap3	6.32978e-05
LOC100150651	0.00313852
dnajb1b	0.00393792
uggt1	9.48355e-07
ergic1	2.22806e-05
rbm4.2	0.000435411
LOC100537317	0.000100113
nbeal2	4.96273e-05
sult1st1	2.56064e-10
golph3l	0.00272134
taf4a	3.82347e-08
safb	4.35361e-07
stc2a	0.000688647
l3mbtl2	0.00425335
anxa1c	0.00761388
rb1	7.42853e-05
LOC100535454	0.00469505
si:ch73-308l14.2	0.00230349
zgc:194879	0.00105328
eif2ak3	0.000292867
lrmp	0.0054113
si:ch73-157i16.3	7.05384e-05
phc1	8.9447e-05
wdhd1	2.5571e-06
znf367	0.00329004
epdl1	1.64749e-07
mmp11b	0.000774412
si:ch1073-209e23.1	0.00119525
zgc:154064	0.0011188
zgc:114200	0.00302305
lclat1	0.00131796
myo5ab	0.00590215
hsp90b1	0.00300615
bnc2	9.84823e-05
atp1b3a	6.45876e-05
si:dkey-34m19.3	0.00856786
vangl1	0.00309318
zgc:174310	0.00303714
e2f1	0.00653714
whsc1	0.00288751
wdr60	0.00503547
LOC101885209	0.000928139
rassf10a	0.00443352
chd4a	0.00316093
znf710a	0.00175263
pdia4	0.00677521
zgc:113210	0.000604326
hacd3	0.0053255
tra2b	0.000310944
larp6	0.000227705
ftr86	0.00646391
tmed1b	0.00447338
ssx2ipa	0.00303125
pigu	0.000390853
clk4a	2.09662e-07
tm9sf1	0.00187602
irf3	0.00758168
dynll2b	0.00980487
ccar2	0.000134922
dnase1l4.1	0.00517381
errfi1a	0.00251881
tmem241	0.00990452
gramd4b	0.0039863
pqlc3	9.51149e-06
ssbp4	6.69589e-07
zgc:171497	0.00272134
pigv	0.00674019
runx1t1	0.0059027
sox4b	0.00344137
slc35e2b	0.00260108
parp12b	0.00381455
pkhd1l1	0.002534
unk	0.000264271
hoxa13b	0.00121524
isg20l2	3.41813e-05
LOC100331367	0.00522404
dhx29	0.00533421
foxd3	0.00174043
nf2a	0.000982252
si:ch211-216l23.2	0.00050743
rfk	0.00652909
zgc:174877	6.16811e-06
slc39a7	0.0036275
ttc37	3.36981e-07
ercc8	0.000867078
rbmx	6.09928e-05
LOC101882596	6.63439e-05
si:ch211-195b13.1	0.00752487
cptp	0.00329004
elovl7a	0.00852448
porcnl	0.00339229
piga	0.00295553
klhl7	0.00571495
ercc4	0.000311227
LOC101884921	0.000161381
ubxn7	0.00111443
prkcbp1l	3.98553e-05
jazf1a	0.0043896
msh6	0.00297468
pold1	0.00313424
deaf1	0.00315006
nemp2	0.00994919
mis12	0.00469693
ubr7	0.000473277
si:rp71-46j2.7	0.00412454
si:ch1073-396h14.1	0.00816312
cmklr1	0.00367699
chaf1b	0.000767278
ppt2	0.000782284
myh9a	0.00211443
si:ch211-272n13.3	0.00486501
rab11fip1a	0.00787403
rnasen	0.00391405
atf6	0.00209362
acaa1	0.00193194
dnmt1	0.000926344
rhbdd1	0.00336261
calr	7.19096e-06
irf2bp2a	0.00182754
zmynd8	0.00999375
plcd1b	0.000676831
slc35a2	0.00168541
atr	0.00183354
krtcap3	0.00272134
calr3b	4.09425e-05
zgc:92360	0.00217236
surf4l	0.00488775
znf983	0.00488775
pof1b	0.00925522
si:ch211-122f10.4	0.000948981
cux1b	4.02604e-05
LOC103910015	0.00113597
zgc:153240	0.00455133
ift20	0.000148466
erap1a	0.00151593
slc41a2b	0.000697904
bglapl	0.00507477
heatr6	0.000792534
tssc4	0.000659773
ero1b	0.000151476
eefsec	0.00334826
si:ch211-266d19.4	0.00476124
si:ch211-154o6.3	0.00513302
soul2	0.00469505
phf19	0.00022864
dffa	0.00145983
lrpap1	0.00716385
asb3	0.00277101
map2k2a	0.00227264
rbl1	0.000632061
zgc:65895	0.000373576
wrap73	0.00344137
agps	0.000590658
jak2a	0.00798394
tram2	0.00285692
atad5a	0.00351072
osbpl11	0.00995282
sirt6	0.00183029
cpa6	0.00410513
chd4b	0.00346915
p3h1	0.000604326
ccdc9	0.0039863
tmem132e	0.00344919
hmgn3	0.00182151
smarcad1a	0.00791581
rbm5	7.44794e-10
tmem209	0.000567549
LOC100332187	0.00256133
csnk2a2b	0.00724693
abcg2c	0.000732495
rreb1a	0.00983201
vti1b	0.00494496
LOC567058	0.00685103
parn	0.00034281
rnf130	0.000719766
clcc1	0.00988197
larp7	0.00849992
p4ha1b	0.00988197
ehmt1b	0.000359082
tbce	0.00740718
otud4	0.000631194
cnpy1	0.00833079
ppp4r1	6.48875e-06
arfrp1	0.00137792
hira	5.99142e-06
pcyt1ab	0.000141787
nagpa	0.00340296
prkdc	0.0096867
cep290	0.00596571
si:dkey-27c15.3	0.00925615
zgc:110063	0.00117616
prkab1a	0.00469505
tmem154	0.00342427
rtel1	0.00595756
cnot3b	0.00739464
ppp2r2d	0.00752487
si:ch211-255f4.12	0.00499693
hoxc12a	0.00955953
b4galt1l	0.000310944
si:ch211-266o15.1	3.1357e-05
marf1	0.00612567
snai1a	0.00760857
glt8d1	0.00641931
elmod2	0.00445866
mgaa	0.00994172
zgc:63470	0.00494496
atf7ip	0.00273633
ehmt1a	0.00179154
ssbp3b	0.0038458
rad17	0.00816312
nek1	0.000731524
zgc:152816	0.00401186
si:ch211-269e2.1	0.000308944
cog5	0.00156802
wdr33	0.00911475
nrarpa	0.00400339
hcfc1b	0.00227848
znf740b	0.000897881
rpa1	0.00793538
LOC100537613	0.00157725
pcm1	0.00183779
ogt.2	0.000207791
lancl1	0.000498752
cpsf1	0.00761388
rab3gap2	0.00578566
cirbpa	0.00366701
med17	0.00446074
rad50	0.00283431
supt20	0.00873829
smpd2b	0.00507987
calub	0.00476876
b2ml	0.000136309
arfip2a	0.00411149
setdb1a	0.00842924
galnt7	0.0046191
sel1l	0.00175263
ggcx	0.00417212
iqgap1	0.00547665
tmem57b	0.00583456
erp44	0.0010097
arfgef1	0.00455133
usp40	0.00338872
fzd6	0.00292119
top2b	0.00359001
brd3b	0.00453787
setdb1b	0.00325596
cbx3b	0.00319531
kdm5bb	0.000702328
mib1	0.00787403
mapk3	0.00400339
cpsf6	0.0089969
crybg3	0.00665976
tial1	0.00346915
eif4g2b	0.00175263
emp2	0.00429549
msl2a	0.00967606
caprin1b	0.00231183
ef1	0.00476124
clpxb	0.00976168
ncam1a	0.008573
vdac1	0.0056621
si:dkey-261h17.1	0.00803987
hectd1	0.00925196
si:ch211-39i22.1	0.00519042
jph1b	0.000734783
oxsr1b	0.00446074
ttn.1	0.00295431
uqcrc2a	0.00209362
igf2bp2b	0.00663152
ndufv2	0.00640882
mibp2	0.0053255
stmn1b	0.00742647
serpinf1	0.00338872
ing3	0.000311227
prrx1a	0.000285796
ryr1b	0.00167988
ndufs1	0.0040213
krt8	0.00167237
adamts2	0.00272134
fem1a	0.00529901
ndufa7	0.0073094
rgmb	0.00449495
cfl2	0.000629414
clybl	0.00357422
rnf6	0.00344137
limch1b	0.00175446
si:ch211-261n11.5	0.00873829
zgc:153426	0.00561559
slc38a5b	0.00574599
idh2	0.000435411
cs	0.00720891
zgc:123105	0.00344919
pdhx	0.00175263
gpam	0.00298721
max	0.00051991
itpr2	3.00724e-05
abcc4	0.00908403
ralab	4.60601e-05
dennd1a	0.00346915
ctdsp1	0.00279699
ldb3b	3.98553e-05
unc45b	0.00536443
antxr2a	0.00298721
letm2	0.00391941
cxcl12a	0.00176215
ipo7	0.00093918
myl12.2	0.00870106
loxl2b	0.00858217
stau2	0.00977743
apooa	0.004444
cnot6l	3.39148e-05
alx4a	0.0028991
ganc	0.00328505
im:7140347	0.00124329
rbm14b	0.00358641
tmem106ba	0.00340296
rybpa	0.00272863
cirbpb	0.00369694
zgc:77517	0.00303806
trnL1	0.00469505
myo1cb	0.00140457
ino80db	0.00286231
aldoab	0.0011967
atp2a2a	0.00853952
pdlim4	2.52321e-05
efna5a	0.000211056
trpm1b	0.00343462
htra1b	0.000980529
zgc:172139	0.00752487
gas2l3	0.00544254
ptprfb	0.00209362
ell	8.17183e-05
klf6a	0.00232298
cyth1a	0.000771029
itgb1b	0.0046759
prr33	1.17538e-05
tpm1	0.00529901
si:dkey-21a6.5	0.003377
fhl1a	0.00638335
rab6ba	0.00731328
si:ch211-235e9.8	0.00277497
pdlim5b	0.000697491
rtn1a	0.00546199
crlf3	0.00175276
ppp1r10	0.00682587
rbms1a	0.0020932
kdrl	0.00507477
dpf2	0.000559058
tefa	0.00363194
emilin2a	3.24436e-05
gys1	0.00761388
ifrd1	0.00469505
inhbb	0.00169689
daam1a	0.00154316
pmela	0.000506446
klhl41b	0.00075026
aak1a	0.00324539
zgc:91999	0.00102305
ano5b	0.00183554
reep3b	5.14813e-05
ctsla	0.0085993
fxyd1	0.00298721
cry1aa	3.52274e-07
angptl1a	0.00837513
aamp	3.00724e-05
herpud2	0.00313424
serpinh2	8.45745e-05
sdr16c5b	0.00642863
cyth3a	0.00207129
ubtf	6.28114e-05
itga5	0.00167237
znf503	0.00867823
ogdha	0.000779736
zgc:86725	0.000189271
col18a1b	0.00961168
rnf144aa	0.00359624
LOC108191643	0.00355006
vim	4.93028e-06
prkag2a	6.36467e-06
tpm2	0.00022864
snx18a	0.00410631
actn3b	4.64418e-06
pcyt2	0.00595352
klhl38a	0.00724693
dip2ba	0.00272134
si:ch211-105c13.3	0.00515145
ndufa9a	0.000227705
mycn	0.00793392
ezra	6.58817e-05
rnf24	0.008573
btbd6a	0.00316037
rab34b	0.00175446
col4a2	0.000604326
tshz3a	0.0010097
si:ch1073-456m8.1	0.00605838
casq2	0.000814595
slc20a2	2.75543e-06
cd9b	0.00842924
mybpc3	0.000224912
rassf8b	0.00240572
qkia	0.000124386
si:ch211-125o16.4	0.0037696
omd	6.32978e-05
adipoqb	0.00392984
ptpn11b	0.00595756
zgc:154093	0.000511934
lmo7a	0.00549853
hspb1	0.00739464
sh3bgr	5.5776e-05
inpp5l	4.08848e-05
tyrp1b	5.07948e-07
fam174b	1.50367e-05
znf395b	0.000506446
c17h15orf52	0.00342427
slc25a4	0.000174747
tmem108	2.14514e-05
klhl43	6.24827e-05
crip1	0.000408339
paqr5b	0.00784013
adssl1	0.00559927
mfge8a	0.000357211
ank3b	0.00476124
adma	0.00368827
znrf1	0.00522404
sult2st1	0.00142009
LOC110439320	0.00121109
slc22a31	0.00808082
LOC100331349	0.00739528
zgc:172271	9.74009e-05
cavin1b	5.81695e-05
csrp1a	0.00152379
mylipb	0.00355006
dnajb2	6.90321e-05
vps9d1	0.0020633
cap2	0.00344137
cobl	8.47006e-05
lrrc29	8.45745e-05
col17a1b	9.04731e-05
zmiz2	0.000119812
adamtsl7	0.00552493
stat3	2.7746e-06
si:busm1-57f23.1	0.000980166
xpc	0.00449495
chkb	0.00462699
sik2b	0.00277101
c6h1orf226	0.00775116
lonrf1	0.008573
myoz2b	0.000491618
anxa2a	0.00703662
srl	0.000361653
mgea5	0.0053246
tyrp1a	0.00583456
rusc2	0.00822141
zgc:63694	0.0014516
igf2a	0.00116767
ip6k2b	0.000371834
LOC100334756	0.00252776
ndufaf1	0.00822141
ppp2r3a	0.00152659
si:dkey-188i13.11	0.00943336
LOC557306	0.00321205
nhsl1b	5.10956e-05
trim3b	0.000473277
tnni1b	3.30595e-05
samsn1a	0.00821919
nefla	0.0073094
cav1	0.000233592
itm2cb	0.00269307
LOC405768	0.00240636
bicral	0.00272134
myl2a	7.53236e-05
adcy2b	0.000262982
kpna6	1.5312e-05
LOC100332762	0.00752487
krt94	0.000229194
ndel1a	0.00265821
arhgap6	0.00232851
klhl41a	0.00529901
eya2	0.00959379
zgc:154046	0.00170825
tbc1d2	0.00993384
tnfrsf11a	2.74692e-07
got2b	0.000137049
ube2al	1.56618e-05
dll4	0.000234192
si:ch211-266g18.10	0.00467877
si:ch73-22o12.1	0.000151476
trak1	0.000122168
pde7a	1.3408e-05
actn2a	0.00231183
porb	0.00358641
acot15	0.00404174
pno1	4.00123e-05
hhatlb	0.000767278
asb2b	8.05304e-10
ca2	0.000316019
xirp1	0.0085993
fars2	2.12771e-06
slc51a	0.00359001
pfkma	0.00357422
bnip3lb	2.9187e-05
h1fx	0.00344137
oclnb	0.00284579
klhdc3	0.000259896
hpgd	0.00222109
sat1a.2	4.64418e-06
LOC108181090	0.00344919
pparda	0.00175263
fam107b	0.00204137
slc25a47a	0.000310944
serpinb14	0.00574885
keap1a	0.00758168
mknk2a	0.000141787
pim3	0.000143498
cyp3c1	0.00321205
thbs1b	0.00505734
smad3b	0.00410468
aff4	3.19848e-10
prkg1b	0.00419016
pecam1	1.11971e-05
etv2	0.00125403
myo19	0.00572102
raph1b	0.000125602
rad54l2	0.00100299
prodha	0.00928784
prelid3b	0.00159804
osbpl3b	0.000126695
tnr	0.00232404
jph2	0.00147532
dhrs12	1.00857e-05
zgc:92873	0.00434638
rab12	8.97809e-06
glula	0.00120227
mybpc2a	0.000461125
col4a1	0.00340887
usp36	6.53812e-06
cntf	0.0028487
hivep1	0.000980166
si:ch73-21k16.1	0.00344919
plvap	0.000170564
im:7151449	6.47078e-07
bag2	0.00341528
jmjd1cb	0.00208594
plekhm1	0.000422211
zgc:154058	0.000161381
galnt16	0.00473407
smyd1b	7.44041e-08
si:ch73-156l6.2	0.00727812
mapkapk3	4.56941e-05
etv5b	0.00193809
smyhc2	1.30177e-07
tnni2a.2	0.00167372
LOC108179272	0.00540057
fnip1	0.000324617
si:dkey-6n6.2	4.64418e-06
rfx7	0.000268458
macc1	0.00475348
neflb	9.04731e-05
adam8b	0.00487975
f8	0.00321167
irs1	0.00175263
ndst1a	0.00791573
LOC556095	0.00183164
zgc:153372	0.0012302
rasgef1bb	0.00239371
nfil3-6	0.00865782
tnnt1	6.5098e-05
hyal2a	0.00313852
pigr	0.000151476
mical2a	0.000394571
igfn1.1	2.3085e-08
slc41a1	0.00588678
sertad4	0.000980166
moto	0.00498003
fbxo33	0.00589751
LOC567978	0.00578949
gpr1	0.00334826
hspb7	0.00104745
fam46bb	0.00338872
zgc:163073	6.09928e-05
si:ch211-253b8.5	0.00190517
si:ch211-171h4.3	0.00272863
smpdl3b	3.36981e-07
klf11a	0.00488775
elovl2	0.00676747
bcl6ab	7.75936e-07
h1f0	0.000702734
si:ch211-176g6.2	0.00147532
slco2a1	3.18627e-06
ampd3a	0.000534331
egln2	5.83e-05
trpc4b	0.00142259
tex9	0.00374995
hsf2	0.000530526
acsl4a	0.000346668
muc13a	0.000593943
si:ch73-160h15.3	0.00713909
si:ch73-63e15.2	0.000339471
lamc2	0.00503578
tefb	0.00266087
zgc:165653	0.00251881
foxo3b	0.00742763
plk2a	6.58817e-05
LOC101882195	0.000451428
fn1b	0.00318229
hmga1b	1.50367e-05
tmem120a	0.000261441
hdac4	0.00331634
hif1al	0.00371196
LOC101884488	0.00823251
piezo1	1.50843e-05
zgc:91968	2.9545e-05
otud7b	0.0053255
LOC100329294	0.00637624
cxcl18b	0.0011188
mmp13b	0.00346424
abl2	0.000599737
hif1aa	0.00583456
ctgfb	0.00105619
flnca	0.00331634
ssh2b	0.00454788
aqp8a.1	0.000473277
abca1a	0.00313407
LOC100537594	0.00589195
LOC110438122	0.00615113
LOC569920	0.000336619
LOC110439982	0.00549853
mylipa	5.68387e-05
ppp1r3ab	1.00501e-11
slc25a43	0.000151476
si:dkey-92i15.4	0.00583456
oxct1a	0.000115598
mtss1la	0.00271076
ddb2	0.00013838
dlc	0.000383856
acacb	0.00875891
acsl1b	7.66071e-06
nt5c1aa	9.51149e-06
baiap2l1b	4.55031e-05
lmna	8.05304e-10
mitfa	0.00138937
mybpc1	7.56955e-05
slc26a5	0.00184414
slc6a8	0.00458708
si:ch211-108c6.2	0.000846488
slc38a4	0.000461125
adipor2	3.48514e-07
vgll2b	0.00344919
si:dkey-71d15.2	0.00220899
nfatc1	0.00114054
si:dkeyp-72g9.4	0.00574315
si:ch73-43g23.1	1.0963e-08
fads2	0.000598272
wbp1lb	0.00752487
slc7a1	0.00674019
eif4ebp3l	0.000378795
zmp:0000000930	0.00332731
hspb9	0.00552493
LOC559664	0.000208085
myoz3a	0.00147039
usp2a	3.89482e-15
chrng	0.00359001
adprhl1	0.00478031
hsd11b2	0.00346915
sorbs1	1.58102e-05
flvcr1	3.38186e-05
ppargc1b	6.05849e-17
lonrf1l	4.54322e-14
fstl1a	1.71009e-09
si:dkey-181f22.4	0.00105619
fkbp5	0.00340296
colq	0.00448791
si:dkey-184p18.2	0.00104413
fam214a	0.000676831
clec11a	7.95512e-06
polr3gla	0.00561559
LOC110440154	0.00240572
dio2	0.00272134
ctdspla	0.000671741
ndufaf3	3.13124e-08
lye	0.00086798
per1b	6.09928e-05
abhd2a	0.00340296
tcap	0.00481445
fam13a	2.09679e-12
cry-dash	9.51149e-06
zgc:101560	0.00114947
zfand5b	2.72946e-05
ltb4r	0.000440569
slc4a7	1.02108e-07
bach2b	0.00390652
abi3bp	0.000319435
LOC108179107	0.00469505
clu	3.84932e-12
acsl4b	0.00762775
wu:fd14a01	5.14007e-09
LOC101882770	1.74051e-05
si:ch73-344o19.1	5.25458e-09
mybpc2b	3.11516e-09
ulk2	0.00186574
si:ch211-182p11.1	0.000395813
phka2	0.00114369
hsc70	7.70626e-08
slc9a5	0.00204137
chka	8.28857e-05
mfge8b	1.05696e-05
cyp2ad2	0.000611825
LOC110438377	0.000116267
arhgef10lb	0.00138297
cry1ab	7.95512e-06
zbtb47a	5.14007e-09
klhl30	0.00760857
si:dkey-44k1.5	0.00596981
cep85l	6.53812e-06
ostn	6.34759e-08
dennd4a	0.00131796
cd22	0.00175263
prkg2	0.000166642
cry5	2.31032e-10
LOC553316	0.00218835
pdk4	0.00176215
cpt1b	6.33153e-05
slc2a6	0.00873829
foxo1a	1.52737e-09
camk1ga	0.0046759
steap4	0.00303714
trim109	0.00361855
pdlim3b	0.00167442
wnk4a	0.000767278
per3	0.00664055
pptc7b	1.64425e-11
mmp13a	0.00213286
LOC100536537	0.00416724
col28a1b	6.47078e-07
LOC797571	0.00402167
foxn3	0.00159789
zgc:162184	2.49002e-09
greb1l	0.00502013
scpp8	0.0010354
serpine3	0.00191992
LOC101883139	1.42826e-08
si:dkey-65j6.2	0.00271076
dapk2a	0.0001686
lyve1a	2.0645e-05
phactr3b	9.66071e-05
per2	1.02886e-11
pkp1b	0.000277191
pdk2a	0.00477898
LOC108179531	0.00687998
abhd8b	1.02385e-05
ifitm1	0.000685654
si:ch211-204c21.1	2.53055e-11
si:cabz01007794.1	0.00709419
f5	0.00816312
ulk1a	0.00775394
cbx7a	4.64418e-06
ciarta	0.00287593
LOC110439241	0.00501219
cry2	0.000109489
si:dkey-4p15.3	1.02108e-07
prg4b	0.000440569
zbtb16a	0.000506535
per1a	0.003524
si:dkeyp-80c12.7	0.00342427
tecta	6.32978e-05
arid6	2.23222e-05
hmox1a	0.00361504
b3gnt7l	0.00126156
LOC570571	0.000394571
histh1l	9.31554e-15
mir133b	8.28857e-05
loxl2a	1.45046e-05
bcl6a	0.00166931
c4	1.13764e-11
si:ch211-223p8.8	0.00343462
bbc3	0.000578705
pank1a	3.84671e-18
gpr84	0.00205387
pfkfb3	2.21632e-05
LOC110438378	3.21351e-07
foxi2	9.66071e-05
tg	7.61926e-10
muc5.2	0.000345564
si:ch211-264f5.2	8.45745e-05
LOC110440043	0.000699346
si:ch211-132b12.7	7.23645e-05
LOC101885779	4.64418e-06
LOC101883235	0.00236605
stoml3a	4.65075e-06
lrtm1	6.47078e-07
LOC100537178	0.00625486
prnpa	0.00488775
slc15a1b	0.00317389
gpr75	4.49345e-06
nr1d4b	0.00305638
si:ch211-194m7.8	0.00724693
fbxo32	0.00346915
LOC101882034	0.000297235
cyp24a1	1.52737e-09
psme4a	1.84927e-07
si:ch211-117l17.6	1.72703e-06
LOC110437991	0.00925522
si:ch73-90p23.1	0.0012117
ahsa1a	8.9447e-05
LOC100148752	0.000786008
fosl1b	1.82965e-06
si:dkey-195m11.11	0.000948981
lepb	0.00140844
LOC101886145	2.57888e-05
fdx1b	0.00578949
LOC108191020	0.00179154
si:ch1073-349o24.2	0.00292119
zmp:0000000906	2.81415e-07
gc	0.000631194
LOC110437968	8.86385e-06

## Sheet: p value<0.05
gene name	padj
pank1a	3.84670614047668e-18
ppargc1b	6.0584945866263e-17
hmgb3a	1.20935734830247e-15
usp2a	3.89482311025545e-15
histh1l	9.31554071992081e-15
vwa10.1	2.74759478316807e-14
lonrf1l	4.54321502957551e-14
vwa10.2	1.91369630395204e-13
ints6	6.47049880514076e-13
si:dkey-95h12.1	6.47049880514076e-13
fam13a	2.09678635622093e-12
sox19a	2.09678635622093e-12
clu	3.8493171723652e-12
ppp1r3ab	1.00501342364339e-11
per2	1.02885866978729e-11
c4	1.1376435597185e-11
pptc7b	1.64425426904981e-11
si:ch211-204c21.1	2.53055108665205e-11
cry5	2.3103198758511e-10
sult1st1	2.56063900581756e-10
mhc1lla	2.71064872422753e-10
aff4	3.19847613919154e-10
LOC100330348	6.27202677173763e-10
rbm5	7.44794239654734e-10
tg	7.61925909731638e-10
lmna	8.05304112633748e-10
asb2b	8.05304112633748e-10
cyp24a1	1.52737076873785e-09
foxo1a	1.52737076873785e-09
fstl1a	1.7100919336731e-09
sik1	2.47731556902717e-09
zgc:162184	2.4900194282246e-09
wu:fi04e12	2.4900194282246e-09
LOC110437733	3.11516279024412e-09
si:dkey-97o5.1	3.11516279024412e-09
mybpc2b	3.11516279024412e-09
si:dkey-17e16.17	4.76738676297765e-09
zbtb47a	5.1400746479979e-09
wu:fd14a01	5.1400746479979e-09
si:ch73-344o19.1	5.25457798830811e-09
LOC101887000	7.14340507890211e-09
LOC799914	1.01437776193702e-08
si:ch73-43g23.1	1.09630288785315e-08
LOC101883139	1.4282609843733e-08
hcfc2	1.53333055017446e-08
igfn1.1	2.3084994475666e-08
ndufaf3	3.13123949205158e-08
LOC103910027	3.13123949205158e-08
taf4a	3.82347301015735e-08
ostn	6.3475949296478e-08
smyd1b	7.44041190606958e-08
hsc70	7.70626231231706e-08
si:dkey-4p15.3	1.02108236019115e-07
slc4a7	1.02108236019115e-07
smyhc2	1.30177072609751e-07
epdl1	1.64749135668164e-07
psme4a	1.84927496849236e-07
clk4a	2.09662371867395e-07
tnfrsf11a	2.74691675777444e-07
zmp:0000000906	2.81415135313012e-07
LOC110438378	3.2135053558024e-07
ttc37	3.36981042623305e-07
smpdl3b	3.36981042623305e-07
adipor2	3.48513933227056e-07
cry1aa	3.52273792602868e-07
alg1	4.35360749377022e-07
safb	4.35360749377022e-07
tyrp1b	5.07948396873614e-07
zgc:174972	6.0073090695304e-07
im:7151449	6.47077965442225e-07
lrtm1	6.47077965442225e-07
col28a1b	6.47077965442225e-07
ssbp4	6.69588921240792e-07
bcl6ab	7.75935868152699e-07
uggt1	9.48355226565076e-07
slc6a11a	1.36143214096078e-06
si:ch211-117l17.6	1.72702585548078e-06
fosl1b	1.82965316587558e-06
fars2	2.12771310502048e-06
aep1	2.30873346037238e-06
wdhd1	2.55710369843775e-06
ylpm1	2.6971427720369e-06
slc20a2	2.7554336951642e-06
stat3	2.77460134034138e-06
slco2a1	3.18627218899341e-06
LOC100334758	4.31756576560382e-06
LOC101884821	4.32816679273651e-06
gpr75	4.49344863890913e-06
serpinh1b	4.49344863890913e-06
LOC101885779	4.64418053532448e-06
cbx7a	4.64418053532448e-06
sat1a.2	4.64418053532448e-06
actn3b	4.64418053532448e-06
si:dkey-6n6.2	4.64418053532448e-06
stoml3a	4.65075193332505e-06
vim	4.9302797289107e-06
mlec	5.12847118898599e-06
taf5	5.29702352705527e-06
hira	5.99142273929324e-06
zgc:174877	6.16811345724679e-06
prkag2a	6.36467148659367e-06
ppp4r1	6.4887466540644e-06
usp36	6.53811716812226e-06
cep85l	6.53811716812226e-06
calr	7.19095727154495e-06
acsl1b	7.66071379300329e-06
cry1ab	7.95511931799076e-06
clec11a	7.95511931799076e-06
LOC110437968	8.86384984977556e-06
rab12	8.97808902736855e-06
pqlc3	9.51148541803676e-06
nt5c1aa	9.51148541803676e-06
cry-dash	9.51148541803676e-06
dhrs12	1.0085712582753e-05
zgc:114104	1.01944561670041e-05
abhd8b	1.02384717649115e-05
mfge8b	1.05695941450751e-05
pecam1	1.11971437692688e-05
prr33	1.17537695967402e-05
jac1	1.23859116586969e-05
pde7a	1.34080198042685e-05
loxl2a	1.45045709852981e-05
hmga1b	1.50367391596418e-05
fam174b	1.50367391596418e-05
piezo1	1.50843161109648e-05
kpna6	1.53120380169572e-05
ube2al	1.5661797709569e-05
sorbs1	1.58102162284907e-05
LOC101882770	1.74051487978069e-05
btr04	1.84635051811804e-05
lyve1a	2.06449804897594e-05
tmem108	2.14514475518958e-05
pfkfb3	2.21631988119045e-05
ergic1	2.22806304192686e-05
crp7	2.22806304192686e-05
arid6	2.23221535812066e-05
dnajb1a	2.316049272058e-05
zdhhc16b	2.3695560833839e-05
pdlim4	2.52320637077878e-05
LOC101886145	2.57888278241585e-05
zfand5b	2.7294643950959e-05
nkx3-1	2.88998315038274e-05
bnip3lb	2.9187011022368e-05
zgc:91968	2.95450379016246e-05
aamp	3.00724463474822e-05
itpr2	3.00724463474822e-05
si:ch211-266o15.1	3.13570447410106e-05
emilin2a	3.24435948015914e-05
tnni1b	3.30594820961322e-05
flvcr1	3.38185572179237e-05
cnot6l	3.39148051027946e-05
isg20l2	3.41813080952256e-05
ldb3b	3.98553463612609e-05
edn2	3.98553463612609e-05
prkcbp1l	3.98553463612609e-05
pno1	4.00123138523156e-05
LOC100334619	4.00123138523156e-05
cux1b	4.0260351550795e-05
swsap1	4.0756058079065e-05
inpp5l	4.08847675560135e-05
calr3b	4.09425127832154e-05
cyldb	4.09425127832154e-05
LOC101883546	4.5027874413763e-05
baiap2l1b	4.55031184099961e-05
si:dkey-124l13.1	4.56940833875041e-05
ankle2	4.56940833875041e-05
mapkapk3	4.56940833875041e-05
pdcd4b	4.56940833875041e-05
ralab	4.60600781303481e-05
mre11a	4.60600781303481e-05
nbeal2	4.96273227990485e-05
nhsl1b	5.10955910229287e-05
reep3b	5.14812790055055e-05
zgc:136930	5.33048704266501e-05
sh3bgr	5.57760445215239e-05
mylipa	5.68387071783218e-05
stx11b.1	5.73163478415213e-05
cavin1b	5.81694898887957e-05
egln2	5.83000312721189e-05
per1b	6.09927876418283e-05
zgc:163073	6.09927876418283e-05
rbmx	6.09927876418283e-05
klhl43	6.24827021715114e-05
ubtf	6.28113763995978e-05
arfgap3	6.32978437108746e-05
tecta	6.32978437108746e-05
zgc:158773	6.32978437108746e-05
omd	6.32978437108746e-05
cpt1b	6.33152643951656e-05
nfyal	6.36888977729644e-05
atp1b3a	6.45876230473045e-05
ippk	6.45876230473045e-05
si:rp71-1h20.3	6.48532415798011e-05
tnnt1	6.50980014389819e-05
plk2a	6.58816885948485e-05
ezra	6.58816885948485e-05
LOC101882596	6.63438869523776e-05
dnajb2	6.90320605846453e-05
si:ch73-157i16.3	7.05383973647791e-05
si:ch211-132b12.7	7.23645259355758e-05
pold2	7.37970675234133e-05
rb1	7.42852765865407e-05
myl2a	7.53236151968637e-05
mybpc1	7.56954924776521e-05
si:dkey-32n7.7	8.17183134694092e-05
ell	8.17183134694092e-05
chka	8.28856949052357e-05
mir133b	8.28856949052357e-05
serpinh2	8.45745417926202e-05
si:ch211-264f5.2	8.45745417926202e-05
lrrc29	8.45745417926202e-05
cobl	8.47005756178124e-05
phc1	8.94469781814317e-05
ahsa1a	8.94469781814317e-05
neflb	9.0473051507469e-05
col17a1b	9.0473051507469e-05
phactr3b	9.6607064644994e-05
foxi2	9.6607064644994e-05
dgkzb	9.6607064644994e-05
zgc:172271	9.7400943963142e-05
bnc2	9.84823256997204e-05
LOC100537317	0.000100113100409452
uhrf1	0.00010389084554302
csad	0.000109489336335154
cry2	0.000109489336335154
LOC110438218	0.000113834794808068
oxct1a	0.000115597890200188
LOC110438377	0.000116266982163665
zmiz2	0.000119812221265831
trak1	0.00012216823956793
qkia	0.000124385582240991
raph1b	0.00012560162007148
osbpl3b	0.000126694707486189
ccar2	0.000134921834271085
b2ml	0.000136309045657136
got2b	0.000137049243221422
ddb2	0.00013838038441692
mknk2a	0.000141787317094233
pcyt1ab	0.000141787317094233
pim3	0.000143497568279021
mcm9	0.000143554063306913
ift20	0.000148466319345523
pigr	0.000151476186765456
ero1b	0.000151476186765456
slc25a43	0.000151476186765456
si:ch73-22o12.1	0.000151476186765456
cpt1cb	0.000153237943180056
cep135	0.000153237943180056
zgc:154058	0.000161380603352866
LOC101884921	0.000161380603352866
nos2b	0.000165182262534914
prkg2	0.000166641941791156
dapk2a	0.000168600464396371
plvap	0.000170564410717594
LOC110437784	0.000172651110072056
slc25a4	0.000174746843003143
cnot7	0.000174746843003143
mdm1	0.000175316800162274
top1	0.000186289088764226
zgc:86725	0.000189270579055276
ogt.2	0.000207791140016536
LOC559664	0.000208084721926806
efna5a	0.000211055692104054
mybpc3	0.00022491160798241
larp6	0.00022770534007024
ndufa9a	0.00022770534007024
phf19	0.000228639649034529
tpm2	0.000228639649034529
krt94	0.000229193714500316
cav1	0.000233592108151966
dll4	0.00023419249708234
klhdc3	0.000259896317440494
tmem120a	0.00026144092220573
adcy2b	0.000262981966866434
unk	0.000264271475366834
rfx7	0.000268457962902325
pkp1b	0.000277190627244748
prrx1a	0.000285796344257166
eif2ak3	0.00029286670814597
LOC101882034	0.000297235117931637
si:ch211-269e2.1	0.000308944463285443
tra2b	0.000310943560267135
b4galt1l	0.000310943560267135
slc25a47a	0.000310943560267135
ing3	0.000311227331054811
ercc4	0.000311227331054811
ca2	0.000316018878695972
abi3bp	0.000319434989385449
fnip1	0.000324617191331881
zgc:77112	0.000336619205428809
LOC569920	0.000336619205428809
si:ch73-63e15.2	0.000339471009621156
parn	0.000342809673395205
muc5.2	0.000345563869556071
acsl4a	0.00034666797726373
mfge8a	0.000357211413583451
ehmt1b	0.000359082124005055
srl	0.000361652666395448
ip6k2b	0.00037183400606607
zgc:65895	0.000373575971112719
eif4ebp3l	0.000378795471897788
dlc	0.000383856014297182
pigu	0.000390852777867828
LOC570571	0.000394571283575949
mical2a	0.000394571283575949
si:ch211-182p11.1	0.000395812781850708
crip1	0.000408338977866278
plekhm1	0.000422210969733579
rbm4.2	0.00043541064136222
idh2	0.00043541064136222
ltb4r	0.000440568700165684
prg4b	0.000440568700165684
ccl27a	0.000450040621948533
ahrrb	0.00045074352080239
LOC101882195	0.000451427889737245
mybpc2a	0.000461125204775014
slc38a4	0.000461125204775014
trim3b	0.000473276996983634
aqp8a.1	0.000473276996983634
ubr7	0.000473276996983634
LOC101886691	0.000476006230210392
myoz2b	0.000491617875993526
lancl1	0.000498751626456884
pmela	0.000506446082892792
znf395b	0.000506446082892792
zbtb16a	0.000506534954025029
si:ch211-216l23.2	0.00050742994852081
zgc:154093	0.000511933759880861
max	0.000519910435168775
hsf2	0.000530525565957453
egr2a	0.000532646185269829
ampd3a	0.000534331432172957
ikzf1	0.00055586763454454
dpf2	0.000559058196871148
tmem209	0.000567549457233171
bbc3	0.000578705392359864
agps	0.000590657602872184
muc13a	0.000593942858563137
fads2	0.000598271692768168
abl2	0.000599737433689995
zgc:113210	0.000604326040061126
col4a2	0.000604326040061126
p3h1	0.000604326040061126
cyp2ad2	0.000611825455728667
cfl2	0.00062941416479423
gc	0.000631193609008835
otud4	0.000631193609008835
rbl1	0.000632061465808965
tssc4	0.000659772527311698
rasd1	0.000666960018118917
ctdspla	0.000671741487094293
plcd1b	0.000676831221560127
fam214a	0.000676831221560127
adgrb1b	0.000679391779418462
ifitm1	0.000685654493826005
stc2a	0.000688646966723287
pdlim5b	0.000697490854288106
LOC101885752	0.000697490854288106
slc41a2b	0.00069790406732485
LOC110440043	0.000699346400125064
kdm5bb	0.000702328047605783
h1f0	0.00070273439585375
sox9b	0.000707851926238769
rnf130	0.000719765545167916
nek1	0.000731523662580401
abcg2c	0.000732494608690607
jph1b	0.000734783431715619
klhl41b	0.000750260188227499
chaf1b	0.000767277685088278
wnk4a	0.000767277685088278
si:ch211-151h10.2	0.000767277685088278
hhatlb	0.000767277685088278
cyth1a	0.000771028986457766
mmp11b	0.000774411526921564
prdm15	0.000779469107309713
ogdha	0.000779735724023096
ppt2	0.000782283911288811
LOC100148752	0.000786008153336081
heatr6	0.000792534154440356
casq2	0.000814594532434348
dusp1	0.000842977762084605
si:ch211-108c6.2	0.00084648760749588
ercc8	0.000867078275048952
ptger2a	0.000867980461754286
lye	0.000867980461754286
txndc11	0.000877231467693924
znf740b	0.000897880805061855
dnmt1	0.00092634367881769
LOC101885209	0.000928138898506309
ipo7	0.000939180334101407
sec23b	0.000948981365030339
si:dkey-195m11.11	0.000948981365030339
si:ch211-122f10.4	0.000948981365030339
si:busm1-57f23.1	0.000980165535770136
sertad4	0.000980165535770136
hivep1	0.000980165535770136
htra1b	0.000980528537828553
nf2a	0.000982251629941662
gata2b	0.000994715779231269
rad54l2	0.00100299272000902
erp44	0.00100970186485603
tshz3a	0.00100970186485603
zgc:91999	0.00102304670976919
si:ch73-56d11.3	0.00103303925277075
scpp8	0.00103539967386187
LOC100148950	0.00104412840552789
si:dkey-184p18.2	0.00104412840552789
hspb7	0.00104745276106502
zgc:194879	0.00105328144532136
si:dkey-181f22.4	0.00105619061607024
ctgfb	0.00105619061607024
syne2a	0.00106421952590918
ubxn7	0.00111443069758581
cxcl18b	0.00111879775072173
zgc:154064	0.00111879775072173
LOC103910015	0.00113596983175671
nfatc1	0.00114054443494121
zgc:92594	0.00114369004743256
phka2	0.00114369004743256
zgc:101560	0.00114946573766189
LOC798290	0.00114975664685002
igf2a	0.00116767022050311
zgc:110063	0.00117616218391261
si:ch1073-209e23.1	0.00119524719041415
aldoab	0.00119669794068649
glula	0.00120227237059059
LOC110439320	0.00121108669973221
zgc:171572	0.00121108669973221
si:ch73-90p23.1	0.00121169850802112
hoxa13b	0.00121524390166165
zgc:153372	0.00123019601231422
im:7140347	0.00124329247738073
etv2	0.00125403186388817
b3gnt7l	0.00126156364511546
orc6	0.00128410314134498
LOC101886350	0.00129616220278128
lclat1	0.00131795837140936
dennd4a	0.00131795837140936
arfrp1	0.00137791896541557
gldc	0.00137940296826862
arhgef10lb	0.00138296812565183
mitfa	0.00138937294225875
myo1cb	0.00140457200121986
lepb	0.00140843816004557
sult2st1	0.00142009083909572
trpc4b	0.00142258816539512
zgc:63694	0.00145160455660681
si:dkey-77f5.10	0.00145440499990451
mcm5	0.00145821600059435
dffa	0.00145982901350297
ggact.2	0.00147014891383085
myoz3a	0.00147038574346502
si:ch211-176g6.2	0.00147531592867351
jph2	0.00147531592867351
LOC103910973	0.00151283055967
erap1a	0.00151592526510746
si:ch211-160f23.5	0.00152378648910805
csrp1a	0.00152378648910805
ppp2r3a	0.00152659031314238
daam1a	0.00154316460856978
cog5	0.00156802077307588
LOC100537613	0.0015772533509274
foxn3	0.00159788998658386
prelid3b	0.00159804063140508
htr1e	0.00164078146359469
bcl6a	0.00166930938202131
krt8	0.00167237112020658
itga5	0.00167237112020658
tnni2a.2	0.00167372081642434
pdlim3b	0.00167441680199477
ryr1b	0.00167988422105891
slc35a2	0.00168541109175969
inhbb	0.00169689256577429
casp8l1	0.00170825027009746
zgc:154046	0.00170825027009746
foxd3	0.00174042502437015
irs1	0.00175263413589658
cd22	0.00175263413589658
eif4g2b	0.00175263413589658
znf710a	0.00175263413589658
sel1l	0.00175263413589658
pparda	0.00175263413589658
pdhx	0.00175263413589658
crlf3	0.00175276240133426
limch1b	0.00175446354177785
rab34b	0.00175446354177785
cxcl12a	0.00176215201413412
pdk4	0.00176215201413412
mcm6	0.00178977116397197
ehmt1a	0.00179153724476137
LOC108191020	0.00179153724476137
hmgn3	0.00182150884305387
irf2bp2a	0.00182754054508691
sirt6	0.00183028508253342
LOC556095	0.00183163663232977
atr	0.00183354156626903
ano5b	0.0018355417667546
pcm1	0.00183779477014655
slc26a5	0.00184413791851698
ulk2	0.00186573568487286
tm9sf1	0.00187602343307697
si:ch211-253b8.5	0.00190517123295294
serpine3	0.0019199223617043
acaa1	0.00193194315059404
etv5b	0.00193808859808991
slc9a5	0.00204136804309346
fam107b	0.00204136804309346
gpr84	0.00205387308214709
vps9d1	0.00206329527822227
cyth3a	0.00207128633976362
jmjd1cb	0.00208594232673258
rbms1a	0.00209320269561715
ptprfb	0.00209361811238911
uqcrc2a	0.00209361811238911
atf6	0.00209361811238911
myh9a	0.00211443498609852
mmp13a	0.00213286334561196
ssrp1a	0.00216941422918407
zgc:92360	0.00217235590368143
LOC553316	0.00218834956699492
si:dkey-71d15.2	0.00220899422678328
hpgd	0.00222108976983653
LOC101885311	0.00222649646283144
map2k2a	0.00227263996012733
hcfc1b	0.00227847898661767
si:ch73-308l14.2	0.00230349014502366
LOC100331484	0.002311834191583
caprin1b	0.002311834191583
actn2a	0.002311834191583
klf6a	0.00232297938394238
tnr	0.00232404323655006
arhgap6	0.0023285113379131
si:ch211-254c8.2	0.00233494693913046
LOC101883235	0.00236605017404915
rasgef1bb	0.00239371314619793
rassf8b	0.00240572451710683
LOC110440154	0.00240572451710683
LOC405768	0.00240636426389304
errfi1a	0.00251880897744796
zgc:165653	0.00251880897744796
LOC100334756	0.00252776046011707
pkhd1l1	0.00253400287698491
LOC100332187	0.00256132771801551
slc35e2b	0.00260107623027769
ftr80	0.00262361434670203
ndel1a	0.0026582100086051
tefb	0.00266086530055329
itm2cb	0.00269307195420483
hmgb1a	0.00269307195420483
mtss1la	0.00271075538945857
si:dkey-65j6.2	0.00271075538945857
nfe2l2b	0.00272133858095707
bicral	0.00272133858095707
rhbg	0.00272133858095707
krtcap3	0.00272133858095707
dio2	0.00272133858095707
golph3l	0.00272133858095707
jdp2b	0.00272133858095707
adamts2	0.00272133858095707
dip2ba	0.00272133858095707
zgc:171497	0.00272133858095707
si:ch211-171h4.3	0.00272863253931605
rybpa	0.00272863253931605
atf7ip	0.00273632640666282
asb3	0.00277100639455745
sik2b	0.00277100639455745
si:ch211-235e9.8	0.00277496994813019
ctdsp1	0.00279699467601923
si:dkey-7i4.24	0.00281842935870511
rad50	0.00283430864754234
oclnb	0.00284579128642445
cntf	0.00284870243976565
tram2	0.00285691954424851
ino80db	0.00286231263831844
ciarta	0.00287593304309612
whsc1	0.002887510104534
alx4a	0.00289910069463807
si:ch1073-349o24.2	0.00292118885090427
fzd6	0.00292118885090427
nasp	0.00295049623712613
ttn.1	0.00295431411486944
piga	0.00295552918436295
msh6	0.00297468053531687
npas4a	0.00298715770459568
antxr2a	0.00298720808370084
gpam	0.00298720808370084
fxyd1	0.00298720808370084
LOC110438009	0.00298720808370084
hsp90b1	0.00300615031885926
zgc:114200	0.00302305457654358
ssx2ipa	0.00303125244538411
zgc:174310	0.00303713623543255
gpr180	0.00303713623543255
steap4	0.00303713623543255
tram1	0.00303713623543255
zgc:77517	0.00303806029444809
nr1d4b	0.00305637664516814
vangl1	0.00309317983335382
abca1a	0.0031340703593369
pold1	0.00313423679399747
herpud2	0.00313423679399747
LOC100150651	0.00313852329997273
hyal2a	0.00313852329997273
deaf1	0.00315005721145664
btbd6a	0.00316036516466914
chd4a	0.00316093489479019
slc15a1b	0.00317388781264842
fn1b	0.00318228969119752
cbx3b	0.00319531199278015
mks1	0.0031983808518641
f8	0.00321166746907234
cyp3c1	0.00321205020150249
cxcl8b.1	0.00321205020150249
LOC557306	0.00321205020150249
aak1a	0.00324538981518629
setdb1b	0.0032559596268779
ganc	0.00328504557131653
znf367	0.00329003981659574
cptp	0.00329003981659574
hdac4	0.00331633646135871
flnca	0.00331633646135871
zmp:0000000930	0.00332730965917347
eefsec	0.0033482608066291
gpr1	0.0033482608066291
rhbdd1	0.00336260780268288
si:dkey-21a6.5	0.00337699762588136
usp40	0.00338872018394386
fam46bb	0.00338872018394386
serpinf1	0.00338872018394386
porcnl	0.00339228812563564
fkbp5	0.00340296208023547
abhd2a	0.00340296208023547
tmem106ba	0.00340296208023547
nagpa	0.00340296208023547
col4a1	0.00340886970802473
bag2	0.00341527655161383
tmem154	0.00342427449913514
si:dkeyp-80c12.7	0.00342427449913514
c17h15orf52	0.00342427449913514
LOC100333187	0.00343461845690985
si:ch211-223p8.8	0.00343461845690985
trpm1b	0.00343461845690985
h1fx	0.00344136909893761
wrap73	0.00344136909893761
sox4b	0.00344136909893761
cap2	0.00344136909893761
rnf6	0.00344136909893761
tmem132e	0.00344919061363023
vgll2b	0.00344919061363023
si:ch73-21k16.1	0.00344919061363023
zgc:123105	0.00344919061363023
LOC108181090	0.00344919061363023
mmp13b	0.00346423666073297
hsd11b2	0.0034691461606737
tial1	0.0034691461606737
fbxo32	0.0034691461606737
chd4b	0.0034691461606737
dennd1a	0.0034691461606737
atad5a	0.00351071826339313
psat1	0.00352291773339245
per1a	0.00352400157353834
LOC108179090	0.00352400157353834
btg2	0.00353458259165003
LOC108191643	0.00355006233617928
mylipb	0.00355006233617928
clybl	0.00357422492805733
pfkma	0.00357422492805733
rbm14b	0.0035864084364836
porb	0.0035864084364836
chrng	0.00359001445722956
top2b	0.00359001445722956
slc51a	0.00359001445722956
pdp1	0.00359623942447795
rnf144aa	0.00359623942447795
hmox1a	0.0036150389518791
trim109	0.00361855076852123
slc39a7	0.00362749547034493
tefa	0.00363193706994472
ssh2a	0.0036355537638554
cirbpa	0.00366701099326364
cmklr1	0.00367699302750933
mcm2	0.00368625414450786
adma	0.00368827329489669
cirbpb	0.00369693573664205
hif1al	0.00371195992556271
hsp70.1	0.00374241459612127
tex9	0.00374995307992834
si:ch211-125o16.4	0.00376959572631381
tor1l3	0.0037955815658522
parp12b	0.00381455379342665
fosab	0.00382263983725692
ssbp3b	0.00384580285266326
bach2b	0.00390651595493427
rnasen	0.00391405315871482
letm2	0.00391940850405368
adipoqb	0.00392984341258408
slc35c2	0.00392984341258408
dnajb1b	0.00393791742043905
ccdc9	0.00398630317197939
gramd4b	0.00398630317197939
mapk3	0.00400339080139174
nrarpa	0.00400339080139174
zgc:152816	0.00401186434246943
ndufs1	0.00402130474695803
LOC797571	0.00402166608087222
acot15	0.00404174003875659
ccl19b	0.00407105436047383
smad3b	0.00410468176845252
cpa6	0.00410513047832608
snx18a	0.00410630938037623
arfip2a	0.00411149068527675
dnaja1	0.00412453709715792
si:rp71-46j2.7	0.00412453709715792
LOC100536537	0.00416724396791686
ggcx	0.00417212082618689
prkg1b	0.00419015501990546
l3mbtl2	0.00425334833846267
emp2	0.00429548725933008
zgc:92873	0.00434638485689507
jazf1a	0.00438960226202034
cebpb	0.00443312219840915
rassf10a	0.00443351621844041
apooa	0.00444400362632241
elmod2	0.00445865571613668
med17	0.00446073518750042
oxsr1b	0.00446073518750042
tmed1b	0.0044733802221588
LOC108181166	0.00448506414841292
colq	0.00448790627680942
rgmb	0.0044949480554534
xpc	0.0044949480554534
si:ch73-74h11.1	0.00451732954821841
brd3b	0.00453786667555096
ssh2b	0.00454788273420301
zgc:153240	0.00455132736883679
arfgef1	0.00455132736883679
slc6a8	0.00458707547520905
galnt7	0.00461909876225184
chkb	0.00462699065456445
itgb1b	0.00467589559479145
camk1ga	0.00467589559479145
si:ch211-266g18.10	0.0046787712262661
LOC100535454	0.00469504850621459
ifrd1	0.00469504850621459
prkab1a	0.00469504850621459
LOC108179107	0.00469504850621459
soul2	0.00469504850621459
trnL1	0.00469504850621459
mis12	0.00469693115665734
galnt16	0.00473406915538104
macc1	0.00475347840769662
ank3b	0.00476124432638202
ef1	0.00476124432638202
si:ch211-266d19.4	0.00476124432638202
calub	0.00476876094644298
pdk2a	0.0047789809505067
adprhl1	0.00478031377974585
tcap	0.004814448104949
si:ch211-272n13.3	0.00486501418437433
adam8b	0.00487975148528421
surf4l	0.00488774627224485
prnpa	0.00488774627224485
klf11a	0.00488774627224485
znf983	0.00488774627224485
si:ch73-335l21.4	0.00490010057402181
lcat	0.00494422236950113
zgc:63470	0.00494496305889904
vti1b	0.00494496305889904
moto	0.00498003490997719
si:ch211-255f4.12	0.00499693014263759
LOC110439241	0.00501218502041568
greb1l	0.00502012710861829
wdr60	0.00503546618756993
lamc2	0.00503577594161984
thbs1b	0.00505734054919518
kdrl	0.00507477119188905
bglapl	0.00507477119188905
smpd2b	0.00507987311345131
si:ch211-154o6.3	0.00513301672005592
si:ch211-105c13.3	0.00515145433078864
dnase1l4.1	0.00517380758128253
slc5a3b	0.005180472329945
si:ch211-39i22.1	0.00519042499686565
LOC100331367	0.00522403596216001
znrf1	0.00522403596216001
fem1a	0.00529900828617921
klhl41a	0.00529900828617921
tpm1	0.00529900828617921
mgea5	0.00532459661642599
LOC103910167	0.0053255012031862
otud7b	0.0053255012031862
si:ch73-306e8.2	0.0053255012031862
mibp2	0.0053255012031862
hacd3	0.0053255012031862
dhx29	0.00533421246250061
unc45b	0.00536442968659354
LOC108179272	0.00540057379471137
lrmp	0.00541129845985084
LOC110439483	0.005438455206366
gas2l3	0.00544253887523211
rtn1a	0.0054619912551942
iqgap1	0.00547665355459136
LOC110439982	0.00549853008521318
lmo7a	0.00549853008521318
adamtsl7	0.00552493174505051
hspb9	0.00552493174505051
adssl1	0.00559926868962754
zgc:153426	0.00561558748231086
polr3gla	0.00561558748231086
gbgt1l2	0.0056491260894852
vdac1	0.0056621037756358
klhl7	0.00571494864350359
mcm3	0.00571536695827876
myo19	0.00572102063355469
si:dkeyp-72g9.4	0.00574315347437013
slc38a5b	0.0057459885863947
serpinb14	0.00574884971819737
rab3gap2	0.00578566302322581
fdx1b	0.00578949420156033
LOC567978	0.00578949420156033
tyrp1a	0.00583455767537967
hif1aa	0.00583455767537967
tmem57b	0.00583455767537967
si:dkey-92i15.4	0.00583455767537967
slc41a1	0.00588677854873148
LOC100537594	0.00589194781088249
fbxo33	0.00589751423140923
myo5ab	0.00590215302320789
runx1t1	0.00590269976859423
pcyt2	0.00595351738587574
rtel1	0.00595755577839717
ptpn11b	0.00595755577839717
cep290	0.00596570828218515
alox5a	0.00596981117640422
si:dkey-44k1.5	0.00596981117640422
si:ch1073-456m8.1	0.00605837634208721
ccr6b	0.0060703760467742
marf1	0.00612567024762789
LOC110438122	0.00615112602867075
LOC100537178	0.00625485719677701
cish	0.006364196302124
LOC100329294	0.0063762442215508
fhl1a	0.00638334531018812
ndufv2	0.00640881939720396
glt8d1	0.00641931461201322
sdr16c5b	0.00642863282234552
ftr86	0.00646390581147265
rfk	0.00652908877653535
e2f1	0.00653713559417679
pfkfb2a	0.0065639041825871
igf2bp2b	0.00663152347057332
per3	0.00664055244373698
crybg3	0.00665976437951559
irgf4	0.00670416661858345
slc7a1	0.00674019382603847
pigv	0.00674019382603847
elovl2	0.00676747356025859
pdia4	0.00677521402662188
ppp1r10	0.00682587130875249
LOC567058	0.00685103452010715
LOC108179531	0.00687997739624705
lrwd1	0.00691918156717421
zgc:153929	0.00696120957257988
anxa2a	0.00703661950211977
LOC101882153	0.00708117341733741
si:cabz01007794.1	0.0070941937318835
si:ch73-160h15.3	0.00713908853816556
lrpap1	0.00716384539873243
cs	0.00720890735393271
klhl38a	0.00724692722653179
si:ch211-194m7.8	0.00724692722653179
csnk2a2b	0.00724692722653179
si:ch73-156l6.2	0.00727811522657578
ndufa7	0.00730939808512179
nefla	0.00730939808512179
rab6ba	0.00731328490243824
hspb1	0.00739464381749696
cnot3b	0.00739464381749696
LOC100331349	0.00739527554026189
tbce	0.00740718444826272
stmn1b	0.00742646637671298
foxo3b	0.00742762978891808
LOC100332762	0.00752487412226131
wbp1lb	0.00752487412226131
zgc:172139	0.00752487412226131
ppp2r2d	0.00752487412226131
si:ch211-195b13.1	0.00752487412226131
keap1a	0.00758168017866538
irf3	0.00758168017866538
hsp70l	0.00759776815137153
klhl30	0.00760856956637787
snai1a	0.00760856956637787
gys1	0.0076138829829798
anxa1c	0.0076138829829798
mfsd7	0.0076138829829798
cpsf1	0.0076138829829798
acsl4b	0.0076277464598289
c6h1orf226	0.00775116459875554
ulk1a	0.0077539404712631
paqr5b	0.007840125867761
mib1	0.00787403243528007
rab11fip1a	0.00787403243528007
gnpnat1	0.0078880855655152
ndst1a	0.00791573440551725
smarcad1a	0.00791581083263599
mycn	0.00793392006721042
rpa1	0.00793538057627661
jak2a	0.00798394119477736
si:dkey-261h17.1	0.00803987240937911
slc22a31	0.00808081571906237
rad17	0.00816311802507259
f5	0.00816311802507259
si:ch1073-396h14.1	0.00816311802507259
samsn1a	0.0082191949848382
rusc2	0.00822140851320637
ndufaf1	0.00822140851320637
LOC101884488	0.00823250912282724
LOC100151165	0.00827781599201801
cnpy1	0.00833078939004677
angptl1a	0.00837513144358548
cd9b	0.00842924424415392
setdb1a	0.00842924424415392
LOC100329789	0.00849499920774253
larp7	0.00849991924974754
elovl7a	0.00852448097995693
atp2a2a	0.00853951940650402
si:dkey-34m19.3	0.00856786280435623
rnf24	0.0085730032512123
lonrf1	0.0085730032512123
ncam1a	0.0085730032512123
loxl2b	0.00858216925814081
xirp1	0.00859930100496773
ctsla	0.00859930100496773
nfil3-6	0.00865781679964489
znf503	0.00867822771431871
myl12.2	0.00870105931218744
si:ch211-108p6.4	0.00870105931218744
slc2a6	0.00873828846132295
si:ch211-261n11.5	0.00873828846132295
supt20	0.00873828846132295
acacb	0.00875890681329164
egr3	0.00882866610853233
zgc:153920	0.00882866610853233
LOC108179043	0.00895062553376185
cpsf6	0.00899690451643448
abcc4	0.00908403001204216
wdr33	0.00911475021373353
stard14	0.00925195707450636
hectd1	0.00925195707450636
LOC110437991	0.00925522088761158
pof1b	0.00925522088761158
si:dkey-27c15.3	0.00925614957618558
prodha	0.009287841173384
LOC101883283	0.00933086240169083
si:dkey-188i13.11	0.00943336396660304
hoxc12a	0.00955952874391358
eya2	0.00959378551768163
col18a1b	0.00961167943577483
msl2a	0.00967606320647195
prkdc	0.00968670459250474
clpxb	0.00976167828992337
stau2	0.0097774291377394
dynll2b	0.00980486524401607
rreb1a	0.00983201245085447
p4ha1b	0.00988197400598079
clcc1	0.00988197400598079
ube2t	0.0098834623580461
tmem241	0.0099045214836532
tbc1d2	0.0099338417172607
mgaa	0.00994172385019166
nemp2	0.00994918979514572
osbpl11	0.00995282066709839
zmynd8	0.00999374956471222
tiprl	0.0100437769539601
sptbn1	0.0100437769539601
itih5	0.0100526082433402
dnajc9	0.0100593688796475
slc30a6	0.0100593688796475
pcgf5a	0.0100593688796475
pigm	0.0100593688796475
sec31a	0.0101035788569666
mylk2	0.0101096233367956
akap7	0.0101797098363766
il16	0.0101852882246766
dpt	0.0101899892885209
rdh5	0.0101927807628705
spcs2	0.0101980651451655
alcama	0.0102298502154297
LOC101884510	0.0102535508378581
nxf1	0.010253841142402
arhgap10	0.010254694378835
atp13a2	0.010284746190247
anxa5b	0.0102905775370168
fbxl6	0.0103302492772572
wu:fi15d04	0.0103426529128656
si:ch73-382f3.1	0.0103499520993778
lgi1b	0.0103499520993778
immt	0.0103499520993778
ptpn13	0.0104090620058518
myom1b	0.0104138054764992
si:ch211-114l13.7	0.0104313670023687
si:ch211-217a12.1	0.010497972822803
pdk2b	0.010505934645639
amer2	0.0105287120993341
pkdccb	0.010584452613677
odf2a	0.0105876086014255
LOC101882982	0.0106086203506141
cdc42ep2	0.0106086203506141
vps45	0.0106360739568507
dbpb	0.0106758707752571
myom3	0.0107700622932329
lfng	0.0107971314635723
mcmbp	0.0108345609824497
LOC566646	0.0108371250428929
si:dkey-104n9.1	0.0108371250428929
me3	0.0108371250428929
fam13b	0.0108371250428929
LOC110438149	0.0108371250428929
gss	0.0108371250428929
zdhhc2	0.0108752295684982
cd81a	0.0108808911181845
si:dkey-23n7.10	0.0109048544291794
fam172a	0.010907359420845
recql	0.011010587754784
sdf2l1	0.0110511118570207
slc1a5	0.0110721884224913
zmp:0000000662	0.0111305879585672
fuca1.1	0.0111830690883494
map2k6	0.0111832691164788
hivep2a	0.0111832691164788
si:ch211-246m6.4	0.0112028253465016
blk	0.0112064116802467
gclc	0.0112677465011288
ogmb	0.0113094169194687
LOC100334439	0.0113228472354068
rab11fip4b	0.0113331219108591
stim1b	0.0113331219108591
wu:fe05a04	0.0113431868919792
gcshb	0.0113747569968081
LOC100151468	0.0115292283078188
tlr5b	0.0115292283078188
zfyve26	0.0115564375271465
ppdpfb	0.0115564375271465
LOC100002392	0.0115564375271465
elp4	0.011581092213907
exoc3l2a	0.0117787102988526
nktr	0.0117901622669611
slc43a2b	0.011893546531042
LOC100149080	0.0118977955810255
si:ch211-278j3.3	0.0119511715481529
creb1a	0.0120342204889056
chrna1	0.0120473354141896
actn2b	0.0120473354141896
lmnb2	0.0120473354141896
eci2	0.0120473354141896
zgc:65851	0.0120644568153314
si:dkey-206m15.8	0.0120903441042739
slc25a33	0.0121082958990138
rfc1	0.0121209624695065
tpt1	0.0121343216375685
si:ch73-389b16.1	0.0121343216375685
si:ch1073-104i17.1	0.0121569834441708
setd7	0.012163326535139
slco3a1	0.012163326535139
LOC101886133	0.0121691689904593
phyhd1	0.0122026628460787
pik3r3b	0.0122236215617334
tfeb	0.0122236215617334
tnk2b	0.0122593351604782
zgc:103508	0.0123002427924912
tmem65	0.0124079282882011
zgc:174935	0.0124097108445307
stk40	0.0124097108445307
klf11b	0.0124097108445307
grb10b	0.0124165784974783
lhx8a	0.0124227152993732
cd302	0.0124705251940742
med23	0.0125272340631416
nsmce1	0.0125457559620641
znf692	0.0125980143911059
map3k1	0.0126041352864646
tfap2e	0.0126041352864646
stk10	0.0126041352864646
LOC110440111	0.0126090744420732
ubp1	0.0126090744420732
mcm4	0.012663620886423
b3gntl1	0.0127755132802673
pik3c2g	0.0127755132802673
arl9	0.0127935946799515
cldn11a	0.0128155238662757
ube3a	0.0128427385125612
si:ch73-343l4.8	0.0128690993123684
bod1l1	0.012995923747435
LOC103909860	0.0130644279731851
fam43b	0.0130702443149508
si:ch73-252i11.1	0.0131331472770968
ahdc1	0.0131474164633494
adgrl4	0.0131641336216847
LOC101882112	0.0131641336216847
si:ch211-12p12.2	0.013203415152268
slc22a15	0.0132204277796779
tbxas1	0.0132361304683355
rrm1	0.0132631603849485
LOC110440180	0.0132756524372276
si:dkeyp-121d4.3	0.0132940727273388
ccdc69	0.0132940727273388
slain2	0.0132940727273388
tnfrsf18	0.0134189507356426
plxdc2	0.0134189507356426
lpxn	0.0134830960786124
zgc:66014	0.0135224927218514
galnt5	0.0135240856544624
LOC101885857	0.0135245147494329
naa40	0.0136531254660135
ppm1ab	0.0136531254660135
egr4	0.0136531254660135
avil	0.0137429689486893
tmem151ba	0.0137429689486893
rasa1a	0.0138353482743118
rlim	0.0138353482743118
ubap1	0.0138353482743118
mdm4	0.0138542934717222
obscnb	0.0138891951551122
kiaa0040	0.0139067940496976
grp	0.0139405730548943
atad5b	0.0139820160098007
si:ch211-225b11.4	0.0139975790944754
b3gnt2a	0.0141494262115259
acap1	0.0141550688967835
fam63b	0.0141928218069584
si:dkey-242g16.2	0.0141928218069584
kif7	0.0142017931068611
clec3bb	0.0142263973870264
topbp1	0.0142272989407345
si: ch211-223l2.4	0.0142684596596151
ttc3	0.0143712071256053
ttpa	0.0143924351930001
cped1	0.0143924351930001
enosf1	0.0144767221555708
si:dkey-19e4.5	0.0144796797355957
slc25a18	0.0145079372285585
LOC110439425	0.0146015302955254
tyr	0.0146015302955254
fbxo34	0.0146015302955254
si:dkey-222f2.7	0.0146015302955254
ercc6	0.0146043466235611
c19h1orf109	0.0146126713714562
LOC560870	0.0146525174639184
zgc:92658	0.0146525174639184
slc43a2a	0.0146983296642435
gpc1b	0.014736877038763
mdc1	0.0147765972420576
fgl2a	0.0147865380423984
fitm2	0.0148078773727724
trim35-7	0.0148386549797225
arhgef9a	0.0148386549797225
LOC567670	0.0148564059570894
npc1	0.0148745604966927
pgk1	0.0149250134860291
cdh27	0.0149686965428998
LOC101884451	0.0150176506949855
stn1	0.0150915798733491
hsdl1	0.0150915798733491
LOC101882857	0.0151249650988397
LOC100329687	0.0151358226273063
si:ch73-359m17.6	0.0151396012704753
mxf	0.0151675624792279
eef2k	0.0151795936611625
si:dkey-253d23.10	0.0152255912920056
si:dkey-151m15.5	0.0152942230143352
ppp3r1a	0.0153769083594845
cblb	0.015398133892786
cdca7a	0.0154375244196989
LOC108191363	0.0154375244196989
anxa6	0.0154375244196989
foxf1	0.0154375244196989
usp24	0.0154375244196989
xrn2	0.0154375244196989
det1	0.0154375244196989
ggact.3	0.0154820228503586
ccr9a	0.0154820228503586
golim4a	0.0154820228503586
dtl	0.0154820228503586
LOC103910736	0.0154820228503586
insc	0.0154820228503586
sox7	0.0155251056593979
gigyf1	0.015543019021485
etnk1	0.0156506325292295
hdac8	0.0157125762714108
pim1	0.0157524393735354
krt1-c5	0.015810954978331
pdk3b	0.015810954978331
podn	0.015810954978331
flncb	0.0161489206327257
LOC110438926	0.016239430143382
vps52	0.0162493270259524
mgat3a	0.0163368818725281
rab32a	0.0163400310160654
pspc1	0.0163704108744651
lamb1b	0.0163910632241983
ggact.1	0.0164032591781928
htra4	0.0164091798681762
LOC101882111	0.0164247984328308
slc14a2	0.0164511112583042
smtnl	0.0164511112583042
si:dkey-253d23.8	0.0164511112583042
zgc:136826	0.0164511112583042
ybx1	0.0164863260675513
fam92a1	0.0165264969998412
fbn1	0.0165464595539759
uckl1b	0.0165464595539759
si:ch211-204d2.4	0.0165752533142728
si:rp71-36a1.3	0.0166083842984854
arhgap29b	0.0166125013225751
fosb	0.0167263075136542
rras2	0.0167414641788021
lypc	0.0167803272664291
si:dkeyp-66d1.7	0.0167825394005679
zgc:171967	0.0167825394005679
pls3	0.0167825394005679
nansb	0.0167825394005679
tsku	0.0167873630679311
cnn2	0.0168190047244503
add3a	0.0168769566110407
pvalb8	0.0169979324923929
scara3	0.0170731148151453
cyp7a1	0.0170741470954574
ccl34a.4	0.0170788463901713
gna12a	0.017167378144916
tbx3b	0.017167378144916
asb14a	0.017167378144916
btr32	0.017167378144916
cdk2	0.0172558984453521
mntb	0.0172558984453521
LOC101885347	0.017269692555086
LOC110437765	0.017269692555086
atp5b	0.017269692555086
gsdf	0.017269692555086
LOC100536949	0.0173838885170188
marcksl1a	0.0173989315343896
dclre1b	0.0174443793295577
osbpl5	0.0174680708271754
tie1	0.0174765651445761
tchp	0.0175244213041964
rfx2	0.0175244213041964
npr1a	0.0175244213041964
bsg	0.0177111696580052
slc35b1	0.0177897369350769
acd	0.0177897369350769
gna14a	0.0178100051701316
si:ch211-194e15.5	0.0178100051701316
r3hdml	0.0178100051701316
si:ch211-217k17.9	0.0178327063185769
zmp:0000001082	0.0178327063185769
brd4	0.0178327063185769
romo1	0.0178327063185769
ganab	0.0178327063185769
bloc1s4	0.0178905494901265
LOC101884879	0.0179381412568398
pkp4	0.0179381412568398
ihha	0.0179915230790667
si:ch1073-219n12.1	0.0180443555791158
ptp4a3	0.0180646438280285
camk2n1a	0.0180992832063419
zgc:114188	0.0181165599023293
ece1	0.0182364268613005
ndufb2	0.018376343638297
si:ch211-14a17.10	0.0183925193850018
LOC110440026	0.0184808907414927
ddrgk1	0.0186174999494424
ezrb	0.0187266015011577
dnmt3ba	0.0187604244418611
irf2bp2b	0.0187604244418611
LOC108190564	0.0187939631032817
edem3	0.0188823520509827
p4ha2	0.0189283435769599
pmelb	0.0189360105258627
gcgb	0.0189635312777102
ankrd9	0.0189635312777102
nfatc2a	0.0189635312777102
zcchc2	0.0189726536092417
si:dkey-250d21.1	0.0189726536092417
fam83fb	0.0190845006590774
clk2a	0.019091714051094
actn1	0.0192199893653007
myoz1a	0.019234835499369
arhgap6	0.0192611115646442
ppip5k1a	0.019340224788448
fen1	0.019340224788448
wu:fb78f07	0.0194625876499046
accs	0.0194742384252282
ubxn2a	0.0195115243172582
rhbdd3	0.0195136468870177
pcna	0.0195136468870177
rcan2	0.0195283318919873
dlst	0.0195394484785067
ncoa4	0.0195768888410623
ackr4a	0.0195834483968045
fancb	0.0195834483968045
kdm2ab	0.019639857519729
osbpl10b	0.019639857519729
myef2	0.019639857519729
gbe1b	0.0196914463449188
pfkfb4b	0.0197446086159531
mir1-2	0.0197886940050884
LOC110437729	0.0198350020953189
cox8b	0.0198350020953189
foxe1	0.0198540170285264
hnrnpk	0.0198540170285264
zdhhc3a	0.0198540170285264
usp8	0.0198540170285264
armc2	0.0198540170285264
si:dkeyp-121d2.7	0.0198971148235989
ehd3	0.0198971148235989
irf9	0.0200320071875628
tacc1	0.0200658865610385
LOC110438406	0.0200875866029312
camk2d1	0.0202332622946122
dcp2	0.0202612865800406
rab11fip2	0.0202693325359631
zgc:162964	0.0203274361123613
ankrd40	0.0204006278958545
fam46ab	0.0204156286407441
syvn1	0.0204375013041869
myom1a	0.0204664656627774
tmem101	0.0205019955509037
adgrf3a	0.0205514636816909
ugp2a	0.0206141498602235
ptmab	0.0206141498602235
rab15	0.0206141498602235
LOC100006250	0.0207278604646174
eif1b	0.0207377868860378
si:ch211-195b15.8	0.0208077135359575
klf17	0.0208347787520861
pfkla	0.0208347787520861
crtac1b	0.0208347787520861
LOC100151490	0.0209094898881609
ano10b	0.0209094898881609
carf	0.0210140489641208
postnb	0.0210140489641208
si:dkey-219c3.2	0.0210165161537494
zgc:195050	0.0210261712633676
zgc:112163	0.0211323039258578
htatip2	0.0211323039258578
zgc:162339	0.0211849609612267
klhl11	0.021228380653182
bub3	0.0213376351021483
ergic3	0.0213697687918319
and3	0.0213697687918319
inhbab	0.0214085073585535
slc6a9	0.0214085073585535
si:ch211-167b20.8	0.0214085073585535
gmcl1	0.0214085073585535
irx4a	0.0214085073585535
cav2	0.0214085073585535
ugt5a2	0.0214085073585535
mcm7	0.0214174075060492
csf1a	0.0214432407986625
cftr	0.0214432407986625
cdcp1b	0.0214432407986625
LOC100332535	0.021466420327852
edf1	0.021538652749952
mppe1	0.0216284384970173
mrpl23	0.0216373975556212
zbtb17	0.0217511835437561
fam161b	0.0217605128666769
jund	0.0217639479199634
cmasa	0.0217937160254865
LOC101882566	0.0218172316789176
ncoa5	0.0218172316789176
myl10	0.0218172316789176
znf366	0.0219248987865258
si:ch211-232b12.5	0.0219248987865258
hsd17b8	0.0219618795033851
si:ch73-27e22.1	0.0219618795033851
cdc34a	0.0219618795033851
txn	0.0219663693740912
paplna	0.0219663693740912
si:dkey-15h8.16	0.0219663693740912
hnrnpm	0.0219663693740912
slc6a13l	0.0219695887052877
cast	0.0220006242715774
fstl3	0.0220562870307127
spp1	0.0221015961887832
LOC101882918	0.0221072218526476
cox6a2	0.0221198596484374
st7	0.0223246052676673
LOC100006875	0.0223517692989289
p3h3	0.0224409080380945
etfb	0.0224640851737676
ppargc1a	0.0224825261139499
LOC100334024	0.0225126673147363
dnajc19	0.0225423015169186
mnat1	0.0225447473881424
fam213b	0.0225968652474288
si:ch211-214j24.10	0.0225991054590251
nefma	0.0226418969788329
mc5ra	0.0226475815133313
rrbp1b	0.0226754956319685
klf3	0.022895095694149
eif4ebp3	0.0229047051047264
nefmb	0.0229574444691515
cfap36	0.0229574444691515
si:dkey-61p9.7	0.0229852197897275
ugt5a4	0.0229852197897275
LOC794462	0.0229891144255031
stard4	0.0230062521659797
si:ch211-256m1.8	0.0230356474175686
matr3l1.2	0.0230616501117954
pdxp	0.0230958015305923
nek6	0.0230958015305923
edem2	0.0230958015305923
fopnl	0.0231966757430482
atp5e	0.0232614552323382
mcamb	0.0232614552323382
anapc4	0.0232614552323382
tiam2a	0.0233715987637219
LOC101884374	0.0233951191988624
taf3	0.0234338637072729
aldoaa	0.0234369648619652
mknk1	0.0234536640282294
LOC101884366	0.0234536640282294
si:cabz01063885.1	0.023542537372888
mrpl2	0.023542537372888
cbx1a	0.0235459020062396
dnal1	0.0236382074014755
fam20b	0.0236382074014755
ctcf	0.0237708136140421
sh3tc2	0.0238805027009816
glg1a	0.0238805027009816
sh2d3cb	0.0239022166735029
nr4a3	0.0239070005952771
sec14l1	0.0239070005952771
LOC101886712	0.0239741524553021
arsh	0.0239741524553021
LOC100536577	0.0241063095367746
serpina10a	0.0242054334125474
fbp2	0.0242171188022719
nipa1	0.0242171188022719
trim45	0.0242171188022719
si:dkeyp-118b1.2	0.0242171188022719
si:ch211-131e11.19	0.0243130647362227
hirip3	0.0243130647362227
pphln1	0.0243130647362227
si:dkey-23a23.2	0.0243130647362227
phldb1a	0.0243130647362227
pola2	0.0243130647362227
toporsb	0.0243130647362227
nsmce4a	0.0243990693499488
pla2g7	0.0243990693499488
csnk2a4	0.0244322405945532
ms4a17a.5	0.0245833466662975
prnprs3	0.0248773734377536
wu:fj49a02	0.0249185467916164
stmn4	0.0250008419166775
arhgap4a	0.0250008419166775
anks1b	0.0251030511139756
rapgef5a	0.0251030511139756
mettl26	0.0252489736000474
pnpla2	0.0254238616028486
tnfrsf9a	0.025451120964672
fgf8a	0.0254816561937879
ndufa11	0.0255122532980699
atoh8	0.0256046870464604
si:dkeyp-122a9.2	0.0256326758758233
cavin1a	0.0256621053997944
LOC110439623	0.0256785313245432
acot9.1	0.0257390911812668
lrtm2a	0.0258170126852167
slbp	0.0258170126852167
si:dkey-119m7.4	0.0258170126852167
ankrd10a	0.0258827167214906
zbtb21	0.0258841703971493
wu:fb77a09	0.0258841703971493
aspn	0.0258841703971493
agr1	0.0259639165093602
eif3c	0.0259639165093602
cabp2b	0.0259639165093602
tmem62	0.0259639165093602
med13a	0.0261063350708218
lhx6	0.0261499078010944
klf5l	0.0262128533707492
LOC108182214	0.0262128533707492
si:dkey-28a3.2	0.0262157940651017
pde9al	0.0262162686652814
bcl10	0.0262514356683365
pole2	0.0262514356683365
tgfb1b	0.0262514356683365
LOC100002503	0.0262797791447512
si:dkey-40g16.6	0.0263750432789276
tra2a	0.0264339700240745
kansl1a	0.026520031412472
uap1	0.026678155788784
dnm3a	0.0267923823714863
ap1g2	0.0268110244213355
zgc:171489	0.0268536913861609
znf1181	0.0268536913861609
si:ch211-241e1.3	0.0268902604241935
erfl3	0.0269028002523946
zbtb42	0.0269043696471109
creb5a	0.0269043696471109
LOC101885450	0.0270035412777264
si:dkey-110k5.6	0.0271542066963061
itga9	0.027154597401998
zgc:173729	0.0273713501027584
xpr1a	0.0274174845470831
atp1a1a.1	0.0274365134067456
ms4a17a.1	0.0274365134067456
tyms	0.0274365134067456
bcl2l16	0.0274365134067456
LOC100333206	0.0274365134067456
ets1	0.0274365134067456
LOC100333499	0.0274365134067456
id2b	0.0275100168626387
si:ch211-248g20.5	0.0275800584394125
tfr1a	0.027593395369883
LOC101886663	0.0276026519651792
ctdspl2a	0.0276026519651792
kat2a	0.0276402360279726
tor3a	0.0276402360279726
notum1b	0.0276402360279726
vdac2	0.0276402360279726
smtnl1	0.0276402360279726
LOC101884194	0.0276402360279726
coa6	0.0276813015636103
rps20	0.0277151507707239
hmgcra	0.0280214284799287
LOC567909	0.0280214284799287
mgat2	0.0280214284799287
hhla2b.2	0.0280214284799287
ftr82	0.0280796420103161
LOC108183680	0.0281372336129648
rxrgb	0.0281378565256955
si:dkeyp-53d3.5	0.0281378565256955
chl1b	0.0283930865087135
myo10l3	0.0283930865087135
gba2	0.0284958307478703
LOC103911968	0.0284958307478703
hoxa3a	0.0284958307478703
syngr1a	0.028571832423979
si:ch211-194m7.4	0.028585025808264
ndufa4l	0.0285992210021309
got1	0.0286174166687318
si:ch211-202f3.3	0.028772361123028
hydin	0.0288516841262649
LOC108190819	0.028863087466055
si:rp71-81e14.2	0.028928181131135
phldb1b	0.0289363443563932
riok3	0.0290375264468518
spg20b	0.029044245142791
rbbp6	0.0290767959486144
paxip1	0.029093144532696
klhl21	0.0291218120338162
rmi1	0.0291288976524419
g3bp2	0.0291534960794839
hepacam	0.0291534960794839
skilb	0.0291534960794839
sts	0.0292327296427068
ncor2	0.0292633070240327
tnfrsf1a	0.0293389782643541
smarcad1b	0.0293620576628408
eif5a	0.029383692103012
gbp	0.029406386461297
emc9	0.0294105276209695
hdac9b	0.0294105276209695
cx43	0.0294105276209695
mamdc2a	0.0294407531076903
toporsa	0.0294432957479834
ryr1a	0.0294432957479834
si:dkey-253d23.3	0.0294432957479834
adat3	0.0295715717840817
gtf2h4	0.0295715717840817
klf4	0.0295715717840817
gas2b	0.0296129569296883
ttc14	0.0297739676816019
hmbsb	0.0297936452836561
slc16a12b	0.0298430738265721
si:dkey-202l22.6	0.029850530865553
mmd	0.029926238367051
mfsd10	0.0299437563381974
magt1	0.0299437563381974
il34	0.0299623184349002
enc1	0.0299815143923869
trnR	0.0300425045097238
padi2	0.0301958906752199
adat1	0.0301958906752199
stim2a	0.030196970359476
hyou1	0.030196970359476
mmadhc	0.030327638063694
waslb	0.0303431419257123
pld2	0.0303431419257123
LOC103909115	0.0303431419257123
LOC101886891	0.0303431419257123
map3k20	0.0303431419257123
aebp2	0.0304721401451103
gins2	0.0304721401451103
cyp2n13	0.0304947060004668
ttc13	0.0306007210152654
hmga2	0.0306231760547699
si:ch1073-325m22.2	0.0306405451730852
ms4a17a.12	0.0306405451730852
ttc9	0.0306405451730852
yif1a	0.0306405451730852
mnta	0.0306405451730852
gapdh	0.0306486666879262
map7a	0.0306969052522773
nsa2	0.0307366821832362
plpp5	0.0307437542061367
LOC103910591	0.0307900269577275
sapcd2	0.030819101783323
palld	0.0309221786624081
hbegfa	0.0309322552370161
skila	0.0309359583183414
agfg1b	0.0310217925014903
pim2	0.0310217925014903
arhgef2	0.0311030005473896
si:ch73-263o4.4	0.0312149387845767
ap1m3	0.0313126133264176
si:ch211-203d1.3	0.0314042835975675
susd6	0.0314042835975675
LOC101882638	0.0314596164836178
LOC101884131	0.0314596164836178
ptgs2a	0.0315709164373888
fbxo7	0.0315709164373888
p4hb	0.0315709164373888
scaf4b	0.0315709164373888
ncf1	0.0315813166313998
si:dkey-246i14.3	0.0315813166313998
chd1l	0.0315924564110214
prr13	0.0315924564110214
zgc:152774	0.0315924564110214
slc13a4	0.0315968614311259
zgc:101562	0.0315968614311259
calcrlb	0.031641342745721
crema	0.0316423436509741
rpl7	0.0320113742455004
fam150bb	0.0320113742455004
trim101	0.0320472760912374
si:ch211-210b2.2	0.0320685225612699
tdrkh	0.0320698630686613
eef2l2	0.0321398056789531
oaz2b	0.0321398056789531
cacybp	0.0322985864280491
bcl11aa	0.032304136654125
zswim8	0.032418089217057
pvalb7	0.032418089217057
nek4	0.0326080519999799
LOC100535879	0.0326468560459963
banp	0.0329158527158348
clspn	0.0329877895343449
mast1b	0.0330290585845132
trim24	0.0330290585845132
ap3m1	0.0331876263189946
LOC100333826	0.0332751673531868
ndufs3	0.0333145202313902
plekhg3	0.0333232197190332
ints9	0.0334017564720909
LOC110438541	0.033639205919616
tmpoa	0.0337177060696489
LOC100535765	0.0339097678715287
homer1b	0.0339734688704231
cxcr4b	0.0341984899268667
slc48a1a	0.0342320635002022
trmt44	0.0342534384461852
pygma	0.0342974450415631
LOC108191642	0.034433586874955
ankrd6b	0.0344461439997661
eif3f	0.0344952392063957
pgm3	0.0345388943115008
fosl2	0.0345388943115008
syt11a	0.0345388943115008
col12a1a	0.0347248471136013
eml3	0.0347626915874625
slc33a1	0.034769907840435
cblc	0.0347791365687579
mlip	0.0348027532159053
LOC100148704	0.0348109336560063
mafa	0.0349741197430521
mpdu1a	0.0349926521184787
nup155	0.0350042777166498
ubl3a	0.0350881610413793
tecrb	0.0351428564064815
cldn5b	0.0352349367470739
eif4ebp2	0.0352349367470739
nnt	0.0352349367470739
scly	0.0352603641652954
cnih4	0.0352781543975365
LOC103911430	0.0354397925913637
acy3.1	0.0354626285658917
LOC101885485	0.0357459853221965
LOC100536587	0.0359368747668408
nacc1b	0.0359617685436689
nucks1a	0.035966608508114
zgc:162472	0.0360258637671857
acap3a	0.0360473388176588
ldlrad4a	0.0360617613512715
cox5b2	0.0360688003070308
tpcn1	0.0360832354210734
si:dkey-151g10.3	0.0360832354210734
b4galt1	0.0360916405589391
mdh1ab	0.0361268735275273
derl3	0.0362143571639907
setd1ba	0.0362143571639907
ugt5c3	0.0362214280442379
si:ch211-214j8.12	0.0362270120257557
parga	0.0364800244492739
hps3	0.0364994666897087
slc25a22	0.0365028378077511
itprip	0.0365028378077511
gpd1c	0.0365584042439728
tmem168a	0.0366043998379458
tcp11l2	0.0366043998379458
znf1178	0.0366043998379458
taf6	0.0366287368270204
LOC110439109	0.0366511917114459
ano1	0.0366524049264375
brca2	0.0366820816773206
mapk12b	0.036714812397192
fancd2	0.0367156561264846
LOC110437954	0.036724567087397
appa	0.0367508098069522
si:ch211-95j8.5	0.0367508098069522
klc1b	0.0367508098069522
igfn1.4	0.036971194531954
si:dkeyp-100a1.6	0.0370423022138077
lpin1	0.0370544186778611
slmapa	0.0370683168088274
dbpa	0.0370824060182447
muc5.1	0.0370824060182447
LOC110438478	0.0371967519500899
actr8	0.0372460268574174
papd5	0.0372480764143211
zgc:101577	0.037287971055799
LOC100000633	0.037287971055799
zgc:158316	0.0373675209741492
ints3	0.0373675209741492
zgc:153675	0.0373675209741492
rhoab	0.0373916282540923
wrap53	0.0374239496161221
LOC110437890	0.0374916408177805
rhbdl2	0.0377570447401013
sgca	0.0377685831228503
sec23ip	0.03777665402005
LOC101882656	0.0379250441877564
LOC103910279	0.0379606964195727
rabepk	0.0379606964195727
hspa13	0.0380370172264363
pigo	0.0380495435988967
LOC100536599	0.0382354081349603
cdkn1bb	0.0382537188341372
fam20a	0.0382981044539596
zgc:152951	0.0384923259840126
rcc2	0.038547317601385
akt2l	0.0386112691018629
tyro3	0.0386112691018629
ovol1	0.0386239115187822
rps27.2	0.0386921290918166
rbm14a	0.0386921290918166
si:dkey-26c10.5	0.0389102803860283
rasgef1ba	0.0389386647148679
uqcrc1	0.0389386647148679
rps7	0.0389386647148679
LOC100535353	0.0391794109742903
nsfb	0.0392564463538144
arhgef25a	0.0392564463538144
gpd1b	0.0392592861842154
sgsm3	0.0393073653084375
ablim1b	0.0393073653084375
LOC101884238	0.0394840586700655
smarcc1b	0.0395474998737262
mfsd6a	0.0395474998737262
frya	0.0396301146344956
si:ch211-195b11.7	0.0396477984530518
LOC101885062	0.0397243949377678
LOC101886482	0.0397243949377678
sertad2b	0.0398316992309222
LOC100537860	0.0399311924569025
LOC558044	0.0399922889059057
gpr155a	0.040022898721538
med18	0.0400729376328923
ubb	0.040133357375937
jarid2b	0.0401792636393547
utrn	0.0401816716264993
plod3	0.0402580408779236
LOC568037	0.0403401898608586
gch2	0.0403502813698706
si:ch211-261a10.5	0.0403502813698706
slc25a38a	0.040479282320049
rbfox2	0.040479282320049
gabrr3a	0.0405263805301479
tp53inp1	0.0405263805301479
LOC100148591	0.0406009090586753
prox1a	0.0406009090586753
galk2	0.0406009090586753
tubgcp3	0.0406192942181893
LOC100002406	0.0407140876480166
rcbtb1	0.0407204984723264
LOC100148951	0.0408199677370535
ptprma	0.0410297967304173
ubap1la	0.0411102828394366
mfsd4b	0.0411281142639272
prkcz	0.0413613807400943
arl14ep	0.0413905882495028
tcf19l	0.0414056755876877
uba5	0.0414076856928117
orc1	0.0414801079606721
mid1ip1b	0.0417734924216985
angptl4	0.0417871289289071
mta3	0.0417871289289071
ankmy2a	0.0418709238539815
abcb5	0.041905168554552
si:ch211-76l23.4	0.0419336859236198
flj11011l	0.0420226927266363
skiv2l	0.0421100566154692
cisd2	0.0421267842462742
prkab1b	0.0421267842462742
clcn5b	0.0423460474650377
fam3c	0.0424117257457521
cpsf4	0.0424341839911674
arpp21	0.0424341839911674
LOC100537963	0.0425447628776144
LOC798124	0.0426666053770403
elovl1b	0.0426666053770403
lmod2b	0.0427016056288057
edem1	0.0427076066021737
sspn	0.0427130368083554
LOC101886975	0.0427790319456684
ftr30	0.0428523049151573
ssbp2	0.0428523049151573
fndc3ba	0.0429103150362163
LOC103909697	0.0429110356030211
znf1161	0.0429820546158134
sulf1	0.0430205231519826
col6a2	0.0431457498974204
LOC100149991	0.0431718717518227
aida	0.043323462296479
cldn7a	0.0434509880003619
loxa	0.0436605156683766
smc5	0.0436605156683766
anxa13	0.0436605156683766
stt3b	0.0438154983063051
wu:fj58g06	0.0439105615980939
fh	0.0440886192570727
ampd1	0.044127537615995
pebp4	0.044127537615995
ubald1a	0.044127537615995
LOC110439331	0.044201355958891
LOC101882623	0.044201355958891
ppp1r15b	0.0442373760180568
slc22a16	0.0442713757522406
ldb2b	0.0444138234833031
adar	0.0444187367023159
slc25a29	0.0444187367023159
bbs5	0.0444726242434974
fam160a1a	0.0445403208447978
coro2ba	0.0445403208447978
si:dkeyp-97b10.3	0.044596916989369
gpr182	0.0446066729033982
ftr85	0.0446094367697549
jazf1b	0.0446584499908441
nadl1.1	0.0446584499908441
chmp3	0.044658731357892
aldh5a1	0.0448160420589839
sltm	0.0448901301606647
tp53	0.044955744590181
crp6	0.0450819277089734
adamts1	0.0451037051748303
rbpms2b	0.0451682577711837
zgc:56235	0.0451682577711837
sh3rf1	0.0451964197273419
mapk6	0.045232506313997
tln2a	0.0452551739705653
pcf11	0.0452551739705653
coq10b	0.0452562325832533
smarcc1a	0.0452894029435162
efemp1	0.0454649810920723
ak5	0.0454839739688055
stmn3	0.0454839739688055
clns1a	0.0455216747387983
si:ch73-182a11.2	0.0456195826073454
mstnb	0.0456195826073454
nrap	0.0456195826073454
icn2	0.0456195826073454
LOC110438079	0.0456195826073454
LOC110440214	0.0457046501824415
preb	0.0459410437467688
arntl1a	0.0459584506704343
hoxc11a	0.0461669398413995
rps23	0.0462135477382863
LOC110440188	0.0462885927249672
stab2	0.0463160628076265
capn2b	0.0463534221377202
cyp2k17	0.0463771869968225
aaed1	0.0464827254129779
nav3	0.046551162039354
slc40a1	0.0466190416878564
pik3r3a	0.0466751299572161
fgf1b	0.0467570515291796
mylk4a	0.0467964066571434
vps4b	0.0467964066571434
mkrn1	0.0467964066571434
appbp2	0.0467964066571434
mss51	0.0467964066571434
si:ch211-229n2.6	0.0468859429292216
si:ch211-255p10.3	0.0468859429292216
tmem38b	0.0468859429292216
si:dkey-76p14.2	0.0469621801458873
smtnb	0.0469730169873013
bzw1b	0.0469730169873013
rbks	0.0471271651223213
dcun1d4	0.047287456105484
adgre14	0.0473326883541518
tnnc1b	0.0473326883541518
dnajb6b	0.0473805105852293
nphp3	0.0473805105852293
lrp1aa	0.0473810614095244
tp53bp1	0.0474049088748482
col5a1	0.0474357359587108
smarcb1b	0.0474530222096893
uqcrb	0.0475116993891523
bcan	0.0476682454010369
tcea3	0.0476682454010369
kdm5c	0.0477002517602492
npr2	0.0477215057702402
LOC570163	0.047747493486379
LOC793291	0.0477884158308474
slc16a4	0.0477884158308474
dedd1	0.0477884158308474
itga1	0.0478005644474907
camlg	0.0478005644474907
znf628	0.0479382054829626
LOC108181080	0.0479382054829626
fam222ba	0.0479461235684947
capn10	0.0479858347036066
bcorl1	0.0479858347036066
pcolce2b	0.0479858347036066
si:ch73-95l15.5	0.0480376661948526
ninl	0.0480714693640903
tle3a	0.0482328742511866
si:ch73-92e7.6	0.0482328742511866
nabp1a	0.0482443461772203
si:ch211-130m23.3	0.0483709963684508
dlg1	0.0483761284031066
cdc42se2	0.0483761284031066
klf13	0.0483761284031066
pam16	0.0483854459594588
raver1	0.0483866166770419
robo2	0.048430060809882
atp5g3b	0.0485123115097288
ppp4r4	0.0486181090588079
azin1a	0.0486879010945233
ap5m1	0.0486879010945233
LOC108190967	0.0487357109758453
si:ch73-1a9.4	0.0487357109758453
wisp1a	0.0487357109758453
mob2a	0.04873815795334
si:cabz01071909.2	0.0488751993979219
cltcb	0.0489049767552803
riok1	0.0489202871107826
mpdu1b	0.0489202871107826
gdpd5a	0.0489202871107826
grnas	0.0489202871107826
gpr35.2	0.0490893677577579
sp9	0.0491916577342305
capn2a	0.0491916577342305
si:ch211-262h13.3	0.0491916577342305
rnaseh2a	0.0492081938741838
wls	0.0492081938741838
tns1b	0.0492081938741838
nrip1b	0.0492081938741838
slc25a5	0.0492081938741838
ispd	0.0492081938741838
si:dkey-273o13.3	0.049273290613829
amotl2b	0.0495220161942083
si:ch1073-89b12.1	0.0496733209782462
grm4	0.0496959590138327
hm13	0.0496959590138327
LOC101885270	0.0497674519386318
gpc5b	0.0498615518766595
slc25a36b	0.0499072887702733
smyd3	0.0499687316467275
capn3b	0.0499741268118701
