# Supplementary material for: Juvenile zebrafish (Danio rerio) are able to recover from lordosis
Source: Sci Rep. 2022 Dec 13;12:21533. doi: 10.1038/s41598-022-26112-2 (PMC9748118; doi:10.1038/s41598-022-26112-2)
Supplement: Supplementary file 2 — Supplementary Information 2. [file 41598_2022_26112_MOESM2_ESM.xlsx]

## Sheet: enrichment_all
Enrichment FDR	nGenes	Pathway Genes	Fold Enrichment	Pathway	Genes
Biological process
0.00239682195004357	27	183	2.8319769944051	Response to abiotic stimulus	hsp90b1 hif1aa per3 per1b atf6 cirbpb cry5 hmox1a hsp70.1 dnaja1 per2 tefa hspb1 foxo3b crip1 hsp70l per1a eif2ak3 egln2 ercc8 pigu piezo1 hmgb1a hif1al cry2 trpm1b anxa1c
0.00877766764269215	9	29	5.95691712616246	Response to temperature stimulus	per1b cirbpb hsp70.1 dnaja1 per2 hspb1 hsp70l hmgb1a cry2
0.00877766764269215	6	12	9.5972553699284	Entrainment of circadian clock	per3 per1b cry5 per2 per1a cry2
0.00877766764269215	6	11	10.469733130831	Entrainment of circadian clock by photoperiod	per3 per1b cry5 per2 per1a cry2
0.0149524031018438	7	19	7.07166185152619	Regulation of circadian rhythm	per3 per1b cry5 per2 per1a si:ch211-132b12.7 cry2
0.0165058364752421	15	87	3.30939840342359	DNA conformation change	hira mcm9 mcm5 mcm3 chd4b top2b histh1l h1-0 nasp h1-10 chaf1b mcm6 top1 mcm2 anxa1c
0.0219380302590458	45	470	1.83777230487991	Cellular response to stress	cry-dash ube2al hsp90b1 rpa1 acsl4a sel1l hif1aa csrp1a hsc70 prkag2a atf6 ercc4 keap1a pdia4 rad17 eya2 cry5 prnpa pold1 hsp70.1 rtel1 rad50 xpc ddb2 crip1 uggt1 hsp70l mcm6 sik1 eif2ak3 sik2b egln2 ercc8 arhgef10lb prkdc SPRING1 nfe2l2b pold2 hmgb1a dusp1 hif1al mcm2 anxa1c msh6 mre11a
0.0241657788848611	30	270	2.13272341553964	Chromosome organization	kdm5bb wrap73 hcfc1b hira mcm9 mcm5 mcm3 chd4b top2b ing3 rtel1 histh1l hmgn3 h1-0 rad50 nasp h1-10 l3mbtl2 chaf1b mcm6 hcfc2 prkdc top1 hdac4 brd3b mcm2 uhrf1 anxa1c msh6 mre11a
0.0339498975659505	121	1679	1.3832851694596	Regulation of nucleobase-containing compound metabolic process	nfyal tra2b phc1 runx1t1 mitfa bach2b hif1aa med17 rb1 mycn zmynd8 rbl1 gata2b smad3b per3 sox19a prkcbp1l dpf2 per1b hcfc1b atf6 foxn3 cirbpb hira ikzf1 znf710a bicral SBNO2 taf5 igf2a eya2 cnot3b jdp2b safb foxd3 stat3 znf395b max ssbp3b dnmt1 klf11a fosab prrx1a zgc:65895 cpsf1 per2 nfatc1 hoxa13b hmgn3 rybpa cbx7a ccar2 h1-0 tefa pdcd4b cebpb foxo3b cux1b sox9b egr2a etv5b pparda ahrrb hsf2 v…
0.039989420156	67	822	1.56451608220244	Response to stress	cry-dash ube2al hsp90b1 rpa1 acsl4a sel1l hif1aa csrp1a vim thbs1b ptger2a hsc70 prkag2a atf6 cirbpb ercc4 keap1a SBNO2 pdia4 rad17 eya2 cry5 herpud2 stat3 prnpa hmox1a pold1 hsp70.1 dnaja1 fosab per2 rtel1 cxcl12a rad50 xpc hspb1 ddb2 foxo3b pparda lepb crip1 uggt1 hsp70l per1a mcm6 sik1 eif2ak3 sik2b egln2 ercc8 arhgef10lb cxcl18b prkdc SPRING1 nfe2l2b pold2 hmgb1a dusp1 hif1al f8 cxcl8b.1 mcm2…
0.039989420156	7	24	5.59839896579157	Circadian regulation of gene expression	per3 per1b cry5 per2 per1a ciarta cry2
0.0425646022225606	8	35	4.3873167405387	Response to hypoxia	hsp90b1 hif1aa atf6 hmox1a foxo3b eif2ak3 egln2 hif1al
0.0425646022225606	30	294	1.95862354488335	DNA metabolic process	cry-dash ube2al rpa1 ercc4 dnase1l4.1 rad17 eya2 cry5 mcm5 mcm3 pold1 dnmt1 top2b rtel1 h1-0 rad50 xpc ddb2 cebpb dffa mcm6 ercc8 prkdc orc6 top1 pold2 mcm2 uhrf1 msh6 mre11a
0.0425646022225606	109	1524	1.37283574189265	Regulation of transcription, DNA-templated	nfyal phc1 runx1t1 mitfa bach2b hif1aa med17 rb1 mycn zmynd8 rbl1 gata2b smad3b per3 sox19a prkcbp1l dpf2 per1b hcfc1b atf6 foxn3 hira ikzf1 znf710a bicral SBNO2 taf5 igf2a cnot3b jdp2b safb foxd3 stat3 znf395b max ssbp3b klf11a fosab prrx1a zgc:65895 cpsf1 per2 nfatc1 hoxa13b hmgn3 rybpa cbx7a ccar2 tefa pdcd4b cebpb foxo3b cux1b sox9b egr2a etv5b pparda ahrrb hsf2 vgll2b etv2 l3mbtl2 ssbp4 si:d…
0.0425646022225606	6	18	6.39817024661893	Photoperiodism	per3 per1b cry5 per2 per1a cry2
0.0425646022225606	128	1822	1.34846178633462	Regulation of gene expression	nfyal aff4 tra2b phc1 runx1t1 mitfa bach2b hif1aa med17 rb1 mycn zmynd8 rbl1 gata2b smad3b per3 sox19a prkcbp1l dpf2 per1b hcfc1b atf6 foxn3 cirbpb hira ikzf1 znf710a bicral SBNO2 taf5 igf2a cry5 cnot3b jdp2b safb foxd3 stat3 znf395b max ssbp3b dnmt1 klf11a fosab cnot7 prrx1a zgc:65895 cpsf1 per2 nfatc1 hoxa13b hmgn3 rybpa cbx7a ccar2 tefa pdcd4b eif4ebp3l cebpb foxo3b cux1b sox9b egr2a etv5b ppa…
0.0425646022225606	8	35	4.3873167405387	Response to decreased oxygen levels	hsp90b1 hif1aa atf6 hmox1a foxo3b eif2ak3 egln2 hif1al
0.0425646022225606	116	1632	1.36431571435257	Regulation of RNA metabolic process	nfyal tra2b phc1 runx1t1 mitfa bach2b hif1aa med17 rb1 mycn zmynd8 rbl1 gata2b smad3b per3 sox19a prkcbp1l dpf2 per1b hcfc1b atf6 foxn3 cirbpb hira ikzf1 znf710a bicral SBNO2 taf5 igf2a cnot3b jdp2b safb foxd3 stat3 znf395b max ssbp3b klf11a fosab prrx1a zgc:65895 cpsf1 per2 nfatc1 hoxa13b hmgn3 rybpa cbx7a ccar2 tefa pdcd4b cebpb foxo3b cux1b sox9b egr2a etv5b pparda ahrrb hsf2 vgll2b etv2 l3mbt…
0.0425646022225606	8	35	4.3873167405387	Response to oxygen levels	hsp90b1 hif1aa atf6 hmox1a foxo3b eif2ak3 egln2 hif1al
0.0425646022225606	109	1524	1.37283574189265	Regulation of nucleic acid-templated transcription	nfyal phc1 runx1t1 mitfa bach2b hif1aa med17 rb1 mycn zmynd8 rbl1 gata2b smad3b per3 sox19a prkcbp1l dpf2 per1b hcfc1b atf6 foxn3 hira ikzf1 znf710a bicral SBNO2 taf5 igf2a cnot3b jdp2b safb foxd3 stat3 znf395b max ssbp3b klf11a fosab prrx1a zgc:65895 cpsf1 per2 nfatc1 hoxa13b hmgn3 rybpa cbx7a ccar2 tefa pdcd4b cebpb foxo3b cux1b sox9b egr2a etv5b pparda ahrrb hsf2 vgll2b etv2 l3mbtl2 ssbp4 si:d…
0.0425646022225606	116	1641	1.35683317844204	Regulation of cellular macromolecule biosynthetic process	nfyal phc1 runx1t1 mitfa bach2b hif1aa med17 rb1 mycn zmynd8 rbl1 gata2b smad3b per3 sox19a prkcbp1l dpf2 per1b hcfc1b atf6 foxn3 hira ikzf1 znf710a zgc:77112 bicral SBNO2 taf5 igf2a cnot3b jdp2b safb foxd3 stat3 znf395b max ssbp3b klf11a fosab cnot7 prrx1a zgc:65895 cpsf1 per2 nfatc1 hoxa13b hmgn3 rybpa cbx7a ccar2 tefa itm2cb pdcd4b eif4ebp3l cebpb foxo3b cux1b sox9b egr2a etv5b pparda ahrrb hs…
0.0425646022225606	109	1525	1.37193552173403	Regulation of RNA biosynthetic process	nfyal phc1 runx1t1 mitfa bach2b hif1aa med17 rb1 mycn zmynd8 rbl1 gata2b smad3b per3 sox19a prkcbp1l dpf2 per1b hcfc1b atf6 foxn3 hira ikzf1 znf710a bicral SBNO2 taf5 igf2a cnot3b jdp2b safb foxd3 stat3 znf395b max ssbp3b klf11a fosab prrx1a zgc:65895 cpsf1 per2 nfatc1 hoxa13b hmgn3 rybpa cbx7a ccar2 tefa pdcd4b cebpb foxo3b cux1b sox9b egr2a etv5b pparda ahrrb hsf2 vgll2b etv2 l3mbtl2 ssbp4 si:d…
0.0427899419802146	116	1644	1.35435720548868	Regulation of macromolecule biosynthetic process	nfyal phc1 runx1t1 mitfa bach2b hif1aa med17 rb1 mycn zmynd8 rbl1 gata2b smad3b per3 sox19a prkcbp1l dpf2 per1b hcfc1b atf6 foxn3 hira ikzf1 znf710a zgc:77112 bicral SBNO2 taf5 igf2a cnot3b jdp2b safb foxd3 stat3 znf395b max ssbp3b klf11a fosab cnot7 prrx1a zgc:65895 cpsf1 per2 nfatc1 hoxa13b hmgn3 rybpa cbx7a ccar2 tefa itm2cb pdcd4b eif4ebp3l cebpb foxo3b cux1b sox9b egr2a etv5b pparda ahrrb hs…
0.0452107758326775	117	1665	1.34880345739534	Regulation of cellular biosynthetic process	nfyal phc1 runx1t1 mitfa bach2b hif1aa med17 rb1 mycn zmynd8 rbl1 gata2b smad3b per3 sox19a prkcbp1l dpf2 per1b hcfc1b atf6 foxn3 hira ikzf1 znf710a zgc:77112 bicral SBNO2 taf5 igf2a cnot3b jdp2b safb foxd3 stat3 znf395b max ssbp3b klf11a fosab cnot7 prrx1a zgc:65895 cpsf1 per2 nfatc1 hoxa13b hmgn3 rybpa cbx7a ccar2 tefa itm2cb pdcd4b eif4ebp3l cebpb foxo3b cux1b sox9b egr2a etv5b pparda ahrrb hs…
0.0475614442900233	117	1669	1.34557085474131	Regulation of biosynthetic process	nfyal phc1 runx1t1 mitfa bach2b hif1aa med17 rb1 mycn zmynd8 rbl1 gata2b smad3b per3 sox19a prkcbp1l dpf2 per1b hcfc1b atf6 foxn3 hira ikzf1 znf710a zgc:77112 bicral SBNO2 taf5 igf2a cnot3b jdp2b safb foxd3 stat3 znf395b max ssbp3b klf11a fosab cnot7 prrx1a zgc:65895 cpsf1 per2 nfatc1 hoxa13b hmgn3 rybpa cbx7a ccar2 tefa itm2cb pdcd4b eif4ebp3l cebpb foxo3b cux1b sox9b egr2a etv5b pparda ahrrb hs…
0.048760666382875	124	1790	1.32967560432528	Nucleobase-containing compound biosynthetic process	ell nfyal phc1 runx1t1 mitfa acsl1b bach2b ampd3a hif1aa med17 rb1 mycn zmynd8 rbl1 pank1a gata2b smad3b per3 sox19a prkcbp1l polr3gla dpf2 per1b hcfc1b atf6 foxn3 hira ikzf1 adcy2b znf710a bicral SBNO2 taf5 igf2a cnot3b jdp2b safb foxd3 stat3 znf395b max pold1 ssbp3b klf11a fosab prrx1a zgc:65895 cpsf1 per2 nfatc1 hoxa13b hmgn3 rybpa cbx7a ccar2 tefa gnpnat1 pdcd4b cebpb foxo3b cux1b sox9b egr2a…
0.049465069865078	113	1610	1.34719236869802	Transcription, DNA-templated	ell nfyal phc1 runx1t1 mitfa bach2b hif1aa med17 rb1 mycn zmynd8 rbl1 gata2b smad3b per3 sox19a prkcbp1l polr3gla dpf2 per1b hcfc1b atf6 foxn3 hira ikzf1 znf710a bicral SBNO2 taf5 igf2a cnot3b jdp2b safb foxd3 stat3 znf395b max ssbp3b klf11a fosab prrx1a zgc:65895 cpsf1 per2 nfatc1 hoxa13b hmgn3 rybpa cbx7a ccar2 tefa pdcd4b cebpb foxo3b cux1b sox9b egr2a etv5b pparda ahrrb hsf2 vgll2b etv2 l3mbt…
0.049465069865078	41	459	1.71454235366913	Negative regulation of cellular metabolic process	phc1 runx1t1 per3 dpf2 per1b c4 phactr3b cnot3b serpinh1b foxd3 ppp1r10 lrpap1 cpsf1 per2 ankle2 serpinh2 cbx7a h1-0 itm2cb pdcd4b eif4ebp3l foxo3b sox9b pparda caprin1b l3mbtl2 per1a nr1d4b si:ch211-132b12.7 serpinf1 si:ch211-253b8.5 col28a1b tshz3a moto serpinb14 cry2 jazf1a sirt6 uhrf1 cav1 msh6
