# Supplementary material for: Juvenile zebrafish (Danio rerio) are able to recover from lordosis
Source: Sci Rep. 2022 Dec 13;12:21533. doi: 10.1038/s41598-022-26112-2 (PMC9748118; doi:10.1038/s41598-022-26112-2)
Supplement: Supplementary file 3 — Supplementary Information 3. [file 41598_2022_26112_MOESM3_ESM.xlsx]

## Sheet: BP upexpressed in s-L.rec group
Enrichment FDR	nGenes	Fold Enrichment	Pathway	Genes
0.000534198432893882	6	17.8797773654917	Entrainment of circadian clock by photoperiod	per3 per1b cry5 per2 per1a cry2
0.000534198432893882	7	12.0766917293233	Reg. of circadian rhythm	per3 per1b cry5 per2 per1a si:ch211-132b12.7 cry2
0.00394165647691434	6	10.9265306122449	Photoperiodism	per3 per1b cry5 per2 per1a cry2
0.00241010290567689	7	9.56071428571429	Circadian reg. of gene expression	per3 per1b cry5 per2 per1a ciarta cry2
0.00899858977024684	9	5.3639332096475	Circadian rhythm	mitfa per3 per1b cry5 per2 per1a ciarta si:ch211-132b12.7 cry2
0.0207877674572186	8	5.24473469387755	Myofibril assembly	ttn.1 csrp1a klhl41b cxcl12a tnnt1 ppp2r3a smyd1b asb2b
0.026805574900012	8	4.94786291875241	Cellular component assembly involved in morphogenesis	ttn.1 csrp1a klhl41b cxcl12a tnnt1 ppp2r3a smyd1b asb2b
0.026805574900012	8	4.94786291875241	Striated muscle cell development	ttn.1 csrp1a klhl41b cxcl12a tnnt1 ppp2r3a smyd1b asb2b
0.0327604593216514	9	4.21451895043732	Response to light stimulus	per3 per1b cry5 per2 tefa crip1 per1a cry2 trpm1b
0.0327604593216514	9	4.21451895043732	Rhythmic proc.	mitfa per3 per1b cry5 per2 per1a ciarta si:ch211-132b12.7 cry2
0.00956753017847054	17	3.04509869521579	Response to abiotic stimulus	hif1aa per3 per1b cirbpb cry5 hmox1a per2 tefa hspb1 foxo3b crip1 per1a egln2 piezo1 hif1al cry2 trpm1b
0.0137984966243116	17	2.93291084854995	Muscle structure development	ttn.1 csrp1a klhl41b mybpc3 pdlim3b igf2a pdlim5b cxcl12a tnnt1 mybpc1 pdlim4 fhl1a ppp2r3a smyd1b ldb3b mibp2 asb2b
0.00530472964306837	28	2.40899887514061	Actin filament-based proc.	ttn.1 csrp1a klhl41b cfl2 pdlim3b daam1a phactr3b pdlim5b xirp1 baiap2l1b prrx1a cxcl12a tnnt1 gas2l3 zgc:154093 myo1cb pdlim4 myo19 arhgef10lb mical2a ppp2r3a tpm1 efna5a smyd1b ssh2b ldb3b asb2b tpm2
0.00877194274275334	27	2.36644112190331	Actin cytoskeleton organization	ttn.1 csrp1a klhl41b cfl2 pdlim3b daam1a phactr3b pdlim5b xirp1 baiap2l1b cxcl12a tnnt1 gas2l3 zgc:154093 myo1cb pdlim4 myo19 arhgef10lb mical2a ppp2r3a tpm1 efna5a smyd1b ssh2b ldb3b asb2b tpm2

## Sheet: BP up expressed in N group
Enrichment FDR	nGenes	Fold Enrichment	Pathway	Genes
0.00125656446120042	5	15.3764367816092	DNA replication initiation	mcm5 mcm3 mcm6 orc6 mcm2
0.00143288037990174	7	8.49750453720508	DNA geometric change	mcm9 mcm5 mcm3 chd4b mcm6 mcm2 anxa1c
0.00143288037990174	7	8.49750453720508	DNA duplex unwinding	mcm9 mcm5 mcm3 chd4b mcm6 mcm2 anxa1c
0.000210844238992495	12	6.36266349583829	DNA conformation change	hira mcm9 mcm5 mcm3 chd4b top2b nasp chaf1b mcm6 top1 mcm2 anxa1c
0.00104370050959946	10	5.76616379310345	DNA replication	rpa1 mcm5 mcm3 pold1 rtel1 mcm6 orc6 top1 pold2 mcm2
1.85232344045032e-06	25	4.27123243933589	Chromosome organization	kdm5bb wrap73 hcfc1b hira mcm9 mcm5 mcm3 chd4b top2b rtel1 hmgn3 rad50 nasp l3mbtl2 chaf1b mcm6 hcfc2 prkdc top1 brd3b mcm2 uhrf1 anxa1c msh6 mre11a
0.000101814238233551	23	3.608755571194	DNA metabolic proc.	rpa1 ercc4 dnase1l4.1 rad17 mcm5 mcm3 pold1 dnmt1 top2b rtel1 rad50 cebpb dffa mcm6 ercc8 prkdc orc6 top1 pold2 mcm2 uhrf1 msh6 mre11a
0.00104370050959946	27	2.64998165810712	Cellular response to stress	hsp90b1 rpa1 sel1l atf6 ercc4 pdia4 rad17 pold1 hsp70.1 rtel1 rad50 uggt1 hsp70l mcm6 sik1 eif2ak3 ercc8 prkdc SPRING1 nfe2l2b pold2 hmgb1a dusp1 mcm2 anxa1c msh6 mre11a
0.000923435137211063	65	1.79116199068924	Reg. of nucleobase-containing compound metabolic proc.	nfyal tra2b phc1 runx1t1 med17 rb1 zmynd8 rbl1 gata2b sox19a prkcbp1l hcfc1b atf6 hira ikzf1 znf710a taf5 cnot3b jdp2b safb foxd3 ssbp3b dnmt1 fosab zgc:65895 cpsf1 hoxa13b hmgn3 ccar2 pdcd4b cebpb cux1b sox9b egr2a ahrrb l3mbtl2 ssbp4 si:dkey-27c15.3 snai1a hcfc2 znf740b rreb1a ftr80 ercc8 bnc2 hoxc12a si:dkey-20i20.8 irf3 zgc:174310 nkx3-1 supt20 mgaa si:ch211-160f23.5 deaf1 nfe2l2b rbm5 sox4b …
0.00104370050959946	59	1.79054559891107	Reg. of transcription, DNA-templated	nfyal phc1 runx1t1 med17 rb1 zmynd8 rbl1 gata2b sox19a prkcbp1l hcfc1b atf6 hira ikzf1 znf710a taf5 cnot3b jdp2b safb foxd3 ssbp3b fosab zgc:65895 cpsf1 hoxa13b hmgn3 ccar2 pdcd4b cebpb cux1b sox9b egr2a ahrrb l3mbtl2 ssbp4 si:dkey-27c15.3 snai1a hcfc2 znf740b rreb1a ftr80 bnc2 hoxc12a si:dkey-20i20.8 irf3 zgc:174310 nkx3-1 supt20 mgaa si:ch211-160f23.5 deaf1 nfe2l2b sox4b hmgb1a jazf1a sirt6 uhr…
0.00104370050959946	59	1.79054559891107	Reg. of nucleic acid-templated transcription	nfyal phc1 runx1t1 med17 rb1 zmynd8 rbl1 gata2b sox19a prkcbp1l hcfc1b atf6 hira ikzf1 znf710a taf5 cnot3b jdp2b safb foxd3 ssbp3b fosab zgc:65895 cpsf1 hoxa13b hmgn3 ccar2 pdcd4b cebpb cux1b sox9b egr2a ahrrb l3mbtl2 ssbp4 si:dkey-27c15.3 snai1a hcfc2 znf740b rreb1a ftr80 bnc2 hoxc12a si:dkey-20i20.8 irf3 zgc:174310 nkx3-1 supt20 mgaa si:ch211-160f23.5 deaf1 nfe2l2b sox4b hmgb1a jazf1a sirt6 uhr…
0.00104370050959946	59	1.78936838286971	Reg. of RNA biosynthetic proc.	nfyal phc1 runx1t1 med17 rb1 zmynd8 rbl1 gata2b sox19a prkcbp1l hcfc1b atf6 hira ikzf1 znf710a taf5 cnot3b jdp2b safb foxd3 ssbp3b fosab zgc:65895 cpsf1 hoxa13b hmgn3 ccar2 pdcd4b cebpb cux1b sox9b egr2a ahrrb l3mbtl2 ssbp4 si:dkey-27c15.3 snai1a hcfc2 znf740b rreb1a ftr80 bnc2 hoxc12a si:dkey-20i20.8 irf3 zgc:174310 nkx3-1 supt20 mgaa si:ch211-160f23.5 deaf1 nfe2l2b sox4b hmgb1a jazf1a sirt6 uhr…
0.00104370050959946	63	1.7496366958002	Reg. of cellular biosynthetic proc.	nfyal phc1 runx1t1 med17 rb1 zmynd8 rbl1 gata2b sox19a prkcbp1l hcfc1b atf6 hira ikzf1 znf710a zgc:77112 taf5 cnot3b jdp2b safb foxd3 ssbp3b fosab cnot7 zgc:65895 cpsf1 hoxa13b hmgn3 ccar2 pdcd4b cebpb cux1b sox9b egr2a ahrrb l3mbtl2 ssbp4 si:dkey-27c15.3 snai1a hcfc2 znf740b eif2ak3 rreb1a ftr80 bnc2 hoxc12a si:dkey-20i20.8 irf3 zgc:174310 nkx3-1 supt20 mgaa si:ch211-160f23.5 deaf1 nfe2l2b sox4b…
0.00104370050959946	68	1.72635833981743	Reg. of gene expression	nfyal tra2b phc1 runx1t1 med17 rb1 zmynd8 rbl1 gata2b sox19a prkcbp1l hcfc1b atf6 hira ikzf1 znf710a taf5 cnot3b jdp2b safb foxd3 ssbp3b dnmt1 fosab cnot7 zgc:65895 cpsf1 hoxa13b hmgn3 ccar2 pdcd4b cebpb cux1b sox9b egr2a ahrrb l3mbtl2 ssbp4 si:dkey-27c15.3 snai1a hcfc2 znf740b eif2ak3 rreb1a ftr80 bnc2 hoxc12a si:dkey-20i20.8 irf3 zgc:174310 nkx3-1 supt20 mgaa si:ch211-160f23.5 deaf1 nfe2l2b rbm…
0.0016050425104769	60	1.72338643878559	Transcription, DNA-templated	nfyal phc1 runx1t1 med17 rb1 zmynd8 rbl1 gata2b sox19a prkcbp1l hcfc1b atf6 hira ikzf1 znf710a taf5 cnot3b jdp2b safb foxd3 ssbp3b fosab zgc:65895 cpsf1 hoxa13b hmgn3 ccar2 pdcd4b cebpb cux1b sox9b egr2a ahrrb l3mbtl2 ssbp4 si:dkey-27c15.3 snai1a hcfc2 znf740b rreb1a ftr80 taf4a bnc2 hoxc12a si:dkey-20i20.8 irf3 zgc:174310 nkx3-1 supt20 mgaa si:ch211-160f23.5 deaf1 nfe2l2b sox4b hmgb1a jazf1a sir…
0.0016050425104769	60	1.72338643878559	Nucleic acid-templated transcription	nfyal phc1 runx1t1 med17 rb1 zmynd8 rbl1 gata2b sox19a prkcbp1l hcfc1b atf6 hira ikzf1 znf710a taf5 cnot3b jdp2b safb foxd3 ssbp3b fosab zgc:65895 cpsf1 hoxa13b hmgn3 ccar2 pdcd4b cebpb cux1b sox9b egr2a ahrrb l3mbtl2 ssbp4 si:dkey-27c15.3 snai1a hcfc2 znf740b rreb1a ftr80 taf4a bnc2 hoxc12a si:dkey-20i20.8 irf3 zgc:174310 nkx3-1 supt20 mgaa si:ch211-160f23.5 deaf1 nfe2l2b sox4b hmgb1a jazf1a sir…

## Sheet: CC upexpressed in s-L.rec group
Enrichment FDR	nGenes	Pathway Genes	Fold Enrichment	Pathway	Genes
0.000228101068819418	6	16	11.6889293139293	Sarcoplasmic reticulum	casq2 itpr2 jph2 atp2a2a jph1b si:ch211-266g18.10
0.00360578397026589	5	18	8.65846615846616	Actomyosin	pdlim3b daam1a pdlim5b pdlim4 ldb3b
0.000228101068819418	9	42	6.67938817938818	Z disc	csrp1a casq2 pdlim3b pdlim5b myoz2b myoz3a pdlim4 fhl1a ldb3b
0.000228101068819418	9	43	6.5240535705652	I band	csrp1a casq2 pdlim3b pdlim5b myoz2b myoz3a pdlim4 fhl1a ldb3b
4.70416854468907e-06	15	80	5.84446465696466	Myofibril	tnni2a.2 csrp1a casq2 pdlim3b pdlim5b myoz2b tnnt1 tnni1b si:ch211-125o16.4 myoz3a pdlim4 fhl1a smyd1b ldb3b tpm2
0.00360578397026589	7	39	5.59470121008583	Actin filament	pdlim3b pdlim5b gas2l3 pdlim4 tpm1 ldb3b tpm2
0.0357173322063872	6	44	4.25051975051975	Intermediate filament	vim neflb lmna krt94 nefla krt8
0.000228101068819418	25	285	2.73425247109458	Supramolecular fiber	tnni2a.2 csrp1a casq2 vim ndel1a neflb lmna pdlim3b pdlim5b myoz2b tnnt1 krt94 gas2l3 tnni1b si:ch211-125o16.4 nefla krt8 myoz3a pdlim4 fhl1a tpm1 smyd1b ldb3b zgc:153426 tpm2
0.00361172232048139	18	217	2.58556961782768	Actin cytoskeleton	tnni2a.2 cfl2 pdlim3b daam1a pdlim5b myoz2b tnnt1 gas2l3 tnni1b myo1cb myoz3a pdlim4 myo19 tpm1 ldb3b antxr2a tpm2 smyhc2
0.00658958279870226	31	507	1.90588722541385	Mitochondrion	got2b prelid3b clu ndufv2 oxct1a pdk2a ndufaf1 slc25a4 bnip3lb ndufs1 flvcr1 ogdha ndufa7 foxo3b vdac1 pdhx pptc7b pdk4 cpt1b ino80db clpxb bbc3 si:dkeyp-72g9.4 gpam letm2 prodha fars2 cs si:ch73-21k16.1 apooa

## Sheet: MP upexpressed in s-L.rec group
Enrichment FDR	nGenes	Pathway Genes	Fold Enrichment	Pathway	Genes
6.94806597036215e-05	57	1242	2.04084060838028	DNA binding	nfyal phc1 kdm5bb rpa1 rbl1 gata2b tial1 atf6 mcm9 ikzf1 ercc4 znf710a dnase1l4.1 mcm5 jdp2b foxd3 mcm3 pold1 ssbp3b dnmt1 fosab top2b rtel1 hoxa13b hmgn3 ssrp1a setdb1a cebpb cux1b sox9b egr2a ahrrb l3mbtl2 ssbp4 snai1a mcm6 znf740b rreb1a bnc2 hoxc12a atad5a si:dkey-20i20.8 prkdc orc6 irf3 zgc:174310 nkx3-1 top1 deaf1 nfe2l2b pold2 sox4b setdb1b hmgb1a mcm2 uhrf1 msh6
0.000100795222672642	14	119	5.2316285564671	Catalytic activity, acting on DNA	ercc4 dnase1l4.1 rad17 chd4b pold1 dnmt1 top2b rtel1 mcm6 atad5a top1 mcm2 msh6 mre11a
0.000426605487177512	9	54	7.41147378832839	Unfolded protein binding	hsp90b1 hsp70.1 dnaja1 dnajb1b uggt1 hsp70l calr dnajb1a calr3b
0.00323770115817952	8	55	6.4681953061775	ATP-dependent activity, acting on DNA	rad17 chd4b top2b rtel1 mcm6 atad5a mcm2 msh6
0.00334933507620081	71	1983	1.59217742502667	Nucleic acid binding	nfyal tra2b phc1 kdm5bb rpa1 rbl1 gata2b tial1 atf6 mcm9 ikzf1 ercc4 rbmx znf710a dnase1l4.1 larp7 cpsf6 mcm5 jdp2b safb foxd3 mcm3 pold1 ssbp3b dnmt1 fosab cnot7 cpsf1 top2b rtel1 hoxa13b hmgn3 ssrp1a dhx29 setdb1a cebpb cux1b sox9b egr2a ahrrb rbm4.2 l3mbtl2 ssbp4 snai1a mcm6 zgc:114104 znf740b rreb1a bnc2 hoxc12a atad5a si:dkey-20i20.8 prkdc orc6 irf3 zgc:174310 nkx3-1 top1 deaf1 nfe2l2b pold2…
0.0123481655693852	5	24	9.26434223541048	Exonuclease activity, active with either ribo- or deoxyribonucleic acids and producing 5 -phosphomonoesters	pold1 cnot7 isg20l2 parn mre11a
0.0190204300147873	5	27	8.23497087592043	3 -5 exonuclease activity	pold1 cnot7 isg20l2 parn mre11a
0.0278787594417398	18	330	2.42557323981656	Catalytic activity, acting on a nucleic acid	ercc4 dnase1l4.1 rad17 chd4b pold1 dnmt1 cnot7 top2b rtel1 dhx29 mcm6 atad5a top1 isg20l2 parn mcm2 msh6 mre11a
