# Supplementary material for: Juvenile zebrafish (Danio rerio) are able to recover from lordosis
Source: Sci Rep. 2022 Dec 13;12:21533. doi: 10.1038/s41598-022-26112-2 (PMC9748118; doi:10.1038/s41598-022-26112-2)
Supplement: Supplementary file 4 — Supplementary Information 4. [file 41598_2022_26112_MOESM4_ESM.xlsx]

## Sheet: Feuil1
gene name	padj
adam8b	0.00487975148528421
anxa1c	0.0076138829829798
bglapl	0.00507477119188905
cav1	0.000233592108151966
cd9b	0.00842924424415392
col17a1b	9.0473051507469e-05
col18a1b	0.00961167943577483
col28a1b	6.47077965442225e-07
col4a1	0.00340886970802473
col4a2	0.000604326040061126
colq	0.00448790627680942
foxo1a	1.52737076873785e-09
foxo3b	0.00742762978891808
hif1aa	0.00583455767537967
hif1al	0.00371195992556271
ifrd1	0.00469504850621459
jak2a	0.00798394119477736
lepb	0.00140843816004557
med17	0.00446073518750042
mitfa	0.00138937294225875
mmp13a	0.00213286334561196
mmp13b	0.00346423666073297
mycn	0.00793392006721042
myo19	0.00572102063355469
myo1cb	0.00140457200121986
myo5ab	0.00590215302320789
myoz2b	0.000491617875993526
myoz3a	0.00147038574346502
nfatc1	0.00114054443494121
ostn	6.3475949296478e-08
pdk4	0.00176215201413412
plekhm1	0.000422210969733579
pparda	0.00175263413589658
ppargc1b	6.0584945866263e-17
runx1t1	0.00590269976859423
setdb1a	0.00842924424415392
setdb1b	0.0032559596268779
sox9b	0.000707851926238769
stat3	2.77460134034138e-06
tnfrsf11a	2.74691675777444e-07
vim	4.9302797289107e-06
